# Supplementary material for: Peptide Sequence Mapping around Bisecting GlcNAc-Bearing N-Glycans in Mouse Brain
Source: Int J Mol Sci. 2021 Aug 9;22(16):8579. doi: 10.3390/ijms22168579 (PMC8395275; doi:10.3390/ijms22168579)
Supplement: Supplementary file 1 [file ijms-22-08579-s001.zip]

Archive with 7 entries (6 files):
- Submission/
- __MACOSX/._Submission
- __MACOSX/Submission/._IJMS_main text.docx
- Submission/Supplementary Table S1_.xlsx
- __MACOSX/Submission/._Supplementary Table S1_.xlsx
- Submission/Supplementary Figures_.pptx
- __MACOSX/Submission/._Supplementary Figures_.pptx
