# Supplementary material for: Peptide Sequence Mapping around Bisecting GlcNAc-Bearing N-Glycans in Mouse Brain
Source: Int J Mol Sci. 2021 Aug 9;22(16):8579. doi: 10.3390/ijms22168579 (PMC8395275; doi:10.3390/ijms22168579)
Supplement: Supplementary file 1 [file ijms-22-08579-s001.zip › Submission/Supplementary Table S1_.xlsx]

## Sheet: Sheet1
	Table S1. List of all identified peptides in comparative proteomics
	Proteins identified only in wild type (WT) mice are shown in yellow. Proteins identified only in Mgat3-deficient (Mgat3-/-) mice are shown in orange. Proteins in blue showed higher signal intensities in WT than Mgat3-/- mice (WT/Mgat3-/- ratio > 2).
Accession code	Description	Cellular Component	Signal intensity in WT	Signal intensity in Mgat3-/-	Ratio (WT/Mgat3-/-)
P27659	60S ribosomal protein L3 OS=Mus musculus GN=Rpl3 PE=1 SV=3 - [RL3_MOUSE]	nucleus; cytoplasm; ribosome	1.25025e+08	0	#DIV/0!
Q791T5	Mitochondrial carrier homolog 1 OS=Mus musculus GN=Mtch1 PE=2 SV=1 - [MTCH1_MOUSE]	mitochondrion; membrane	8.86258e+07	0	#DIV/0!
Q9R0L9	Sialomucin core protein 24 OS=Mus musculus GN=Cd164 PE=1 SV=1 - [MUC24_MOUSE]	vacuole; membrane; endosome	82760157	0	#DIV/0!
P62874	Guanine nucleotide-binding protein G(I)/G(S)/G(T) subunit beta-1 OS=Mus musculus GN=Gnb1 PE=1 SV=3 - [GBB1_MOUSE]	membrane; cytosol	6.5133e+07	0	#DIV/0!
Q61330	Contactin-2 OS=Mus musculus GN=Cntn2 PE=1 SV=2 - [CNTN2_MOUSE]	membrane; cell surface	6.28264e+07	0	#DIV/0!
P62082	40S ribosomal protein S7 OS=Mus musculus GN=Rps7 PE=2 SV=1 - [RS7_MOUSE]	nucleus; cytoplasm; ribosome; cytoskeleton; membrane	5.77231e+07	0	#DIV/0!
Q64455	Receptor-type tyrosine-protein phosphatase eta OS=Mus musculus GN=Ptprj PE=1 SV=2 - [PTPRJ_MOUSE]	membrane; cell surface	4.55049e+07	0	#DIV/0!
P23818	Glutamate receptor 1 OS=Mus musculus GN=Gria1 PE=1 SV=1 - [GRIA1_MOUSE]	endosome; endoplasmic reticulum; membrane; cytosol; cell surface	4.21836e+07	0	#DIV/0!
Q9Z1G4	V-type proton ATPase 116 kDa subunit a isoform 1 OS=Mus musculus GN=Atp6v0a1 PE=1 SV=3 - [VPP1_MOUSE]	nucleus; cytoplasm; Golgi; membrane	3.96508e+07	0	#DIV/0!
P62852	40S ribosomal protein S25 OS=Mus musculus GN=Rps25 PE=1 SV=1 - [RS25_MOUSE]	nucleus; cytoplasm; ribosome	3.35788e+07	0	#DIV/0!
Q6P5F6	Zinc transporter ZIP10 OS=Mus musculus GN=Slc39a10 PE=1 SV=1 - [S39AA_MOUSE]	membrane	3.31456e+07	0	#DIV/0!
P35700	Peroxiredoxin-1 OS=Mus musculus GN=Prdx1 PE=1 SV=1 - [PRDX1_MOUSE]	nucleus; cytoplasm; mitochondrion; organelle lumen; cytosol	2.78598e+07	0	#DIV/0!
B9EKR1	Receptor-type tyrosine-protein phosphatase zeta OS=Mus musculus GN=Ptprz1 PE=1 SV=1 - [PRPTZ_MOUSE]	extracellular; cytoplasm; membrane	2.20036e+07	0	#DIV/0!
Q640R3	Hepatocyte cell adhesion molecule OS=Mus musculus GN=Hepacam PE=1 SV=2 - [HECAM_MOUSE]	cytoplasm; membrane	2.14695e+07	0	#DIV/0!
P97461	40S ribosomal protein S5 OS=Mus musculus GN=Rps5 PE=1 SV=3 - [RS5_MOUSE]	ribosome; membrane	2.13489e+07	0	#DIV/0!
Q9DCJ5	NADH dehydrogenase [ubiquinone] 1 alpha subcomplex subunit 8 OS=Mus musculus GN=Ndufa8 PE=1 SV=3 - [NDUA8_MOUSE]	mitochondrion; membrane	2.03164e+07	0	#DIV/0!
Q922J6	Tetraspanin-2 OS=Mus musculus GN=Tspan2 PE=1 SV=1 - [TSN2_MOUSE]	membrane	1.99472e+07	0	#DIV/0!
Q91XM9	Disks large homolog 2 OS=Mus musculus GN=Dlg2 PE=1 SV=2 - [DLG2_MOUSE]	cytoplasm; membrane	1.99151e+07	0	#DIV/0!
P63213	Guanine nucleotide-binding protein G(I)/G(S)/G(O) subunit gamma-2 OS=Mus musculus GN=Gng2 PE=2 SV=2 - [GBG2_MOUSE]	membrane	1.99022e+07	0	#DIV/0!
O54901	OX-2 membrane glycoprotein OS=Mus musculus GN=Cd200 PE=1 SV=1 - [OX2G_MOUSE]	membrane	1.96806e+07	0	#DIV/0!
Q01853	Transitional endoplasmic reticulum ATPase OS=Mus musculus GN=Vcp PE=1 SV=4 - [TERA_MOUSE]	proteasome; nucleus; cytoplasm; endoplasmic reticulum; membrane; cytosol	1.95518e+07	0	#DIV/0!
O88507	Ciliary neurotrophic factor receptor subunit alpha OS=Mus musculus GN=Cntfr PE=1 SV=2 - [CNTFR_MOUSE]	membrane	1.82664e+07	0	#DIV/0!
Q9CPQ8	ATP synthase subunit g, mitochondrial OS=Mus musculus GN=Atp5l PE=1 SV=1 - [ATP5L_MOUSE]	mitochondrion; membrane	1.77909e+07	0	#DIV/0!
Q9QYA2	Mitochondrial import receptor subunit TOM40 homolog OS=Mus musculus GN=Tomm40 PE=1 SV=3 - [TOM40_MOUSE]	cytoplasm; mitochondrion; membrane	1.68656e+07	0	#DIV/0!
Q62277	Synaptophysin OS=Mus musculus GN=Syp PE=1 SV=2 - [SYPH_MOUSE]	membrane	1.62574e+07	0	#DIV/0!
Q9JKC6	Cell cycle exit and neuronal differentiation protein 1 OS=Mus musculus GN=Cend1 PE=1 SV=1 - [CEND_MOUSE]	membrane	16242232	0	#DIV/0!
O09114	Prostaglandin-H2 D-isomerase OS=Mus musculus GN=Ptgds PE=1 SV=1 - [PTGDS_MOUSE]	extracellular; nucleus; cytoplasm; endoplasmic reticulum; Golgi; membrane	1.6043e+07	0	#DIV/0!
P11627	Neural cell adhesion molecule L1 OS=Mus musculus GN=L1cam PE=1 SV=1 - [L1CAM_MOUSE]	endosome; membrane; cell surface	1.59297e+07	0	#DIV/0!
Q9D0M5	Dynein light chain 2, cytoplasmic OS=Mus musculus GN=Dynll2 PE=1 SV=1 - [DYL2_MOUSE]	nucleus; cytoplasm; cytoskeleton; membrane	1.58179e+07	0	#DIV/0!
P97370	Sodium/potassium-transporting ATPase subunit beta-3 OS=Mus musculus GN=Atp1b3 PE=1 SV=1 - [AT1B3_MOUSE]	cytoplasm; membrane	15184752	0	#DIV/0!
D3Z7P3	Glutaminase kidney isoform, mitochondrial OS=Mus musculus GN=Gls PE=1 SV=1 - [GLSK_MOUSE]	cytoplasm; mitochondrion; organelle lumen; cytosol	1.41881e+07	0	#DIV/0!
Q810U3	Neurofascin OS=Mus musculus GN=Nfasc PE=1 SV=1 - [NFASC_MOUSE]	membrane	1.40366e+07	0	#DIV/0!
Q8BVI4	Dihydropteridine reductase OS=Mus musculus GN=Qdpr PE=1 SV=2 - [DHPR_MOUSE]	cytoplasm; mitochondrion; cytosol	1.38677e+07	0	#DIV/0!
Q9D2G2	Dihydrolipoyllysine-residue succinyltransferase component of 2-oxoglutarate dehydrogenase complex, mitochondrial OS=Mus musculus GN=Dlst PE=1 SV=1 - [ODO2_MOUSE]	nucleus; cytoplasm; mitochondrion; membrane	1.3482e+07	0	#DIV/0!
Q9CQH3	NADH dehydrogenase [ubiquinone] 1 beta subcomplex subunit 5, mitochondrial OS=Mus musculus GN=Ndufb5 PE=1 SV=1 - [NDUB5_MOUSE]	mitochondrion; membrane	1.32061e+07	0	#DIV/0!
Q9DCS9	NADH dehydrogenase [ubiquinone] 1 beta subcomplex subunit 10 OS=Mus musculus GN=Ndufb10 PE=1 SV=3 - [NDUBA_MOUSE]	mitochondrion; membrane	1.30292e+07	0	#DIV/0!
Q9CQC7	NADH dehydrogenase [ubiquinone] 1 beta subcomplex subunit 4 OS=Mus musculus GN=Ndufb4 PE=1 SV=3 - [NDUB4_MOUSE]	mitochondrion; membrane	1.28841e+07	0	#DIV/0!
Q9CPR4	60S ribosomal protein L17 OS=Mus musculus GN=Rpl17 PE=2 SV=3 - [RL17_MOUSE]	nucleus; ribosome	1.2816e+07	0	#DIV/0!
P62835	Ras-related protein Rap-1A OS=Mus musculus GN=Rap1a PE=2 SV=1 - [RAP1A_MOUSE]	cytoplasm; endosome; membrane	1.27007e+07	0	#DIV/0!
Q9Z2W8	Glutamate receptor 4 OS=Mus musculus GN=Gria4 PE=1 SV=2 - [GRIA4_MOUSE]	membrane	1.26231e+07	0	#DIV/0!
P56135	ATP synthase subunit f, mitochondrial OS=Mus musculus GN=Atp5j2 PE=1 SV=3 - [ATPK_MOUSE]	nucleus; mitochondrion; membrane	1.24674e+07	0	#DIV/0!
O08532	Voltage-dependent calcium channel subunit alpha-2/delta-1 OS=Mus musculus GN=Cacna2d1 PE=1 SV=1 - [CA2D1_MOUSE]	membrane; endoplasmic reticulum	1.24061e+07	0	#DIV/0!
Q62108	Disks large homolog 4 OS=Mus musculus GN=Dlg4 PE=1 SV=1 - [DLG4_MOUSE]	cytoplasm; endoplasmic reticulum; cytosol; membrane; cytoskeleton	1.23274e+07	0	#DIV/0!
P35980	60S ribosomal protein L18 OS=Mus musculus GN=Rpl18 PE=2 SV=3 - [RL18_MOUSE]	nucleus; cytoplasm; ribosome; membrane	1.21631e+07	0	#DIV/0!
P68040	Guanine nucleotide-binding protein subunit beta-2-like 1 OS=Mus musculus GN=Gnb2l1 PE=1 SV=3 - [GBLP_MOUSE]	nucleus; cytoplasm; mitochondrion; cytosol; cytoskeleton; membrane	1.2031e+07	0	#DIV/0!
Q8BLQ9	Cell adhesion molecule 2 OS=Mus musculus GN=Cadm2 PE=1 SV=2 - [CADM2_MOUSE]	cytoplasm; membrane	1.13662e+07	0	#DIV/0!
Q99LY9	NADH dehydrogenase [ubiquinone] iron-sulfur protein 5 OS=Mus musculus GN=Ndufs5 PE=1 SV=3 - [NDUS5_MOUSE]	mitochondrion; membrane	1.10145e+07	0	#DIV/0!
Q8C7K6	Prenylcysteine oxidase-like OS=Mus musculus GN=Pcyox1l PE=2 SV=1 - [PCYXL_MOUSE]	extracellular; membrane	1.09506e+07	0	#DIV/0!
Q99J85	Neuronal pentraxin receptor OS=Mus musculus GN=Nptxr PE=1 SV=1 - [NPTXR_MOUSE]	membrane	1.0933e+07	0	#DIV/0!
G5E829	Plasma membrane calcium-transporting ATPase 1 OS=Mus musculus GN=Atp2b1 PE=1 SV=1 - [AT2B1_MOUSE]	nucleus; membrane	1.0833e+07	0	#DIV/0!
P14231	Sodium/potassium-transporting ATPase subunit beta-2 OS=Mus musculus GN=Atp1b2 PE=1 SV=2 - [AT1B2_MOUSE]	cytoplasm; membrane	1.06439e+07	0	#DIV/0!
P42932	T-complex protein 1 subunit theta OS=Mus musculus GN=Cct8 PE=1 SV=3 - [TCPQ_MOUSE]	cytoplasm; cytosol; cytoskeleton	1.06196e+07	0	#DIV/0!
Q9WUM4	Coronin-1C OS=Mus musculus GN=Coro1c PE=1 SV=2 - [COR1C_MOUSE]	cytoplasm; cytoskeleton; membrane	1.00695e+07	0	#DIV/0!
P12367	cAMP-dependent protein kinase type II-alpha regulatory subunit OS=Mus musculus GN=Prkar2a PE=1 SV=2 - [KAP2_MOUSE]	cytoplasm; membrane	1.0059e+07	0	#DIV/0!
P00405	Cytochrome c oxidase subunit 2 OS=Mus musculus GN=Mtco2 PE=1 SV=1 - [COX2_MOUSE]	mitochondrion; membrane	9.72446e+06	0	#DIV/0!
Q8BYM5	Neuroligin-3 OS=Mus musculus GN=Nlgn3 PE=1 SV=2 - [NLGN3_MOUSE]	cytoplasm; membrane; cell surface	9.3042e+06	0	#DIV/0!
Q61282	Aggrecan core protein OS=Mus musculus GN=Acan PE=1 SV=2 - [PGCA_MOUSE]	extracellular	9.18915e+06	0	#DIV/0!
O88342	WD repeat-containing protein 1 OS=Mus musculus GN=Wdr1 PE=1 SV=3 - [WDR1_MOUSE]	cytoplasm; cytoskeleton	8.84771e+06	0	#DIV/0!
Q9R1V7	Disintegrin and metalloproteinase domain-containing protein 23 OS=Mus musculus GN=Adam23 PE=1 SV=1 - [ADA23_MOUSE]	extracellular; membrane	8.74782e+06	0	#DIV/0!
Q8K4Q8	Collectin-12 OS=Mus musculus GN=Colec12 PE=1 SV=1 - [COL12_MOUSE]	membrane	8.61519e+06	0	#DIV/0!
Q9QZ49	UBX domain-containing protein 8 OS=Mus musculus GN=Ubxn8 PE=1 SV=1 - [UBXN8_MOUSE]	endoplasmic reticulum; membrane	8.51666e+06	0	#DIV/0!
P17665	Cytochrome c oxidase subunit 7C, mitochondrial OS=Mus musculus GN=Cox7c PE=1 SV=1 - [COX7C_MOUSE]	mitochondrion; membrane	8.50856e+06	0	#DIV/0!
P63216	Guanine nucleotide-binding protein G(I)/G(S)/G(O) subunit gamma-3 OS=Mus musculus GN=Gng3 PE=1 SV=1 - [GBG3_MOUSE]	cytosol; membrane	8.46278e+06	0	#DIV/0!
P97807	Fumarate hydratase, mitochondrial OS=Mus musculus GN=Fh PE=1 SV=3 - [FUMH_MOUSE]	cytoplasm; mitochondrion; cytosol	8.44686e+06	0	#DIV/0!
P51150	Ras-related protein Rab-7a OS=Mus musculus GN=Rab7a PE=1 SV=2 - [RAB7A_MOUSE]	nucleus; cytoplasm; vacuole; endosome; Golgi; membrane	8.31758e+06	0	#DIV/0!
Q9D358	Low molecular weight phosphotyrosine protein phosphatase OS=Mus musculus GN=Acp1 PE=1 SV=3 - [PPAC_MOUSE]	nucleus; cytoplasm	8.24928e+06	0	#DIV/0!
Q9DBJ1	Phosphoglycerate mutase 1 OS=Mus musculus GN=Pgam1 PE=1 SV=3 - [PGAM1_MOUSE]	nucleus; cytoplasm; cytosol; membrane	8.24609e+06	0	#DIV/0!
A2A935	PR domain zinc finger protein 16 OS=Mus musculus GN=Prdm16 PE=1 SV=1 - [PRD16_MOUSE]	nucleus	8.13629e+06	0	#DIV/0!
Q9CQX2	Cytochrome b5 type B OS=Mus musculus GN=Cyb5b PE=1 SV=1 - [CYB5B_MOUSE]	mitochondrion; membrane	8.01626e+06	0	#DIV/0!
Q8BLK3	Limbic system-associated membrane protein OS=Mus musculus GN=Lsamp PE=1 SV=1 - [LSAMP_MOUSE]	membrane	7.84028e+06	0	#DIV/0!
Q99JG2	Prosaposin receptor GPR37L1 OS=Mus musculus GN=Gpr37l1 PE=2 SV=2 - [ETBR2_MOUSE]	membrane	7.71385e+06	0	#DIV/0!
Q9CQW2	ADP-ribosylation factor-like protein 8B OS=Mus musculus GN=Arl8b PE=2 SV=1 - [ARL8B_MOUSE]	nucleus; cytoplasm; vacuole; membrane; endosome; cytoskeleton	7.42918e+06	0	#DIV/0!
Q8K0T0	Reticulon-1 OS=Mus musculus GN=Rtn1 PE=1 SV=1 - [RTN1_MOUSE]	endoplasmic reticulum; membrane	7.42567e+06	0	#DIV/0!
Q791V5	Mitochondrial carrier homolog 2 OS=Mus musculus GN=Mtch2 PE=1 SV=1 - [MTCH2_MOUSE]	nucleus; mitochondrion; membrane	7.33032e+06	0	#DIV/0!
P14131	40S ribosomal protein S16 OS=Mus musculus GN=Rps16 PE=2 SV=4 - [RS16_MOUSE]	ribosome; membrane	7.31316e+06	0	#DIV/0!
P20357	Microtubule-associated protein 2 OS=Mus musculus GN=Map2 PE=1 SV=2 - [MTAP2_MOUSE]	cytoplasm; endoplasmic reticulum; cytoskeleton	7.26513e+06	0	#DIV/0!
P62911	60S ribosomal protein L32 OS=Mus musculus GN=Rpl32 PE=1 SV=2 - [RL32_MOUSE]	ribosome	7.17333e+06	0	#DIV/0!
P53994	Ras-related protein Rab-2A OS=Mus musculus GN=Rab2a PE=1 SV=1 - [RAB2A_MOUSE]	membrane; nucleus; cytoplasm; endoplasmic reticulum; Golgi	7.1266e+06	0	#DIV/0!
P57746	V-type proton ATPase subunit D OS=Mus musculus GN=Atp6v1d PE=1 SV=1 - [VATD_MOUSE]	membrane	7.10179e+06	0	#DIV/0!
Q61481	Calcium/calmodulin-dependent 3',5'-cyclic nucleotide phosphodiesterase 1A OS=Mus musculus GN=Pde1a PE=2 SV=2 - [PDE1A_MOUSE]	nucleus; cytoplasm	7.04881e+06	0	#DIV/0!
P40124	Adenylyl cyclase-associated protein 1 OS=Mus musculus GN=Cap1 PE=1 SV=4 - [CAP1_MOUSE]	extracellular; cytoplasm; cytosol; membrane; cytoskeleton	6.58675e+06	0	#DIV/0!
P62918	60S ribosomal protein L8 OS=Mus musculus GN=Rpl8 PE=1 SV=2 - [RL8_MOUSE]	cytoplasm; ribosome; membrane	6.55876e+06	0	#DIV/0!
O08539	Myc box-dependent-interacting protein 1 OS=Mus musculus GN=Bin1 PE=1 SV=1 - [BIN1_MOUSE]	nucleus; cytoplasm; membrane	6.50818e+06	0	#DIV/0!
Q61885	Myelin-oligodendrocyte glycoprotein OS=Mus musculus GN=Mog PE=1 SV=1 - [MOG_MOUSE]	cell surface; membrane	6.48824e+06	0	#DIV/0!
Q9D0M3	Cytochrome c1, heme protein, mitochondrial OS=Mus musculus GN=Cyc1 PE=1 SV=1 - [CY1_MOUSE]	nucleus; cytoplasm; mitochondrion; membrane	6.48013e+06	0	#DIV/0!
O35393	Ephrin-B3 OS=Mus musculus GN=Efnb3 PE=1 SV=1 - [EFNB3_MOUSE]	membrane	6.4709e+06	0	#DIV/0!
O35136	Neural cell adhesion molecule 2 OS=Mus musculus GN=Ncam2 PE=2 SV=1 - [NCAM2_MOUSE]	membrane	6.40989e+06	0	#DIV/0!
O55143	Sarcoplasmic/endoplasmic reticulum calcium ATPase 2 OS=Mus musculus GN=Atp2a2 PE=1 SV=2 - [AT2A2_MOUSE]	cytoplasm; endoplasmic reticulum; membrane	6.39414e+06	0	#DIV/0!
P84086	Complexin-2 OS=Mus musculus GN=Cplx2 PE=1 SV=1 - [CPLX2_MOUSE]	cytoplasm; cytosol; vacuole	6.37272e+06	0	#DIV/0!
Q8VE33	Ganglioside-induced differentiation-associated protein 1-like 1 OS=Mus musculus GN=Gdap1l1 PE=2 SV=1 - [GD1L1_MOUSE]	cytoplasm	6.34453e+06	0	#DIV/0!
P62245	40S ribosomal protein S15a OS=Mus musculus GN=Rps15a PE=1 SV=2 - [RS15A_MOUSE]	cytoplasm; mitochondrion; ribosome; membrane	6313010	0	#DIV/0!
O35215	D-dopachrome decarboxylase OS=Mus musculus GN=Ddt PE=1 SV=3 - [DOPD_MOUSE]	cytoplasm	6.25895e+06	0	#DIV/0!
P62862	40S ribosomal protein S30 OS=Mus musculus GN=Fau PE=1 SV=1 - [RS30_MOUSE]	ribosome	6.23138e+06	0	#DIV/0!
P31650	Sodium- and chloride-dependent GABA transporter 3 OS=Mus musculus GN=Slc6a11 PE=1 SV=2 - [S6A11_MOUSE]	cytoplasm; membrane	6.21461e+06	0	#DIV/0!
Q9QXV0	ProSAAS OS=Mus musculus GN=Pcsk1n PE=1 SV=2 - [PCSK1_MOUSE]	extracellular; Golgi	6.02701e+06	0	#DIV/0!
Q9JIS5	Synaptic vesicle glycoprotein 2A OS=Mus musculus GN=Sv2a PE=1 SV=1 - [SV2A_MOUSE]	cytoplasm; endoplasmic reticulum; membrane	6.00736e+06	0	#DIV/0!
P70175	Disks large homolog 3 OS=Mus musculus GN=Dlg3 PE=1 SV=1 - [DLG3_MOUSE]	cytoplasm; membrane	5.99787e+06	0	#DIV/0!
Q8VDQ8	NAD-dependent protein deacetylase sirtuin-2 OS=Mus musculus GN=Sirt2 PE=1 SV=2 - [SIR2_MOUSE]	nucleus; chromosome; cytoplasm; cytosol; cytoskeleton; membrane	5.87324e+06	0	#DIV/0!
P62751	60S ribosomal protein L23a OS=Mus musculus GN=Rpl23a PE=1 SV=1 - [RL23A_MOUSE]	nucleus; ribosome	5.8621e+06	0	#DIV/0!
Q9Z2Y3	Homer protein homolog 1 OS=Mus musculus GN=Homer1 PE=1 SV=2 - [HOME1_MOUSE]	cytoplasm; membrane	5.72364e+06	0	#DIV/0!
P80318	T-complex protein 1 subunit gamma OS=Mus musculus GN=Cct3 PE=1 SV=1 - [TCPG_MOUSE]	cytoplasm; membrane	5.60519e+06	0	#DIV/0!
Q8CI94	Glycogen phosphorylase, brain form OS=Mus musculus GN=Pygb PE=1 SV=3 - [PYGB_MOUSE]	cytoplasm; membrane	5.57826e+06	0	#DIV/0!
Q9R111	Guanine deaminase OS=Mus musculus GN=Gda PE=1 SV=1 - [GUAD_MOUSE]		5.51722e+06	0	#DIV/0!
P60867	40S ribosomal protein S20 OS=Mus musculus GN=Rps20 PE=1 SV=1 - [RS20_MOUSE]	cytoplasm; ribosome; membrane	5.46372e+06	0	#DIV/0!
Q8BWF0	Succinate-semialdehyde dehydrogenase, mitochondrial OS=Mus musculus GN=Aldh5a1 PE=1 SV=1 - [SSDH_MOUSE]	mitochondrion	5456671	0	#DIV/0!
Q9QYF9	Protein NDRG3 OS=Mus musculus GN=Ndrg3 PE=1 SV=1 - [NDRG3_MOUSE]	cytoplasm	5.40649e+06	0	#DIV/0!
P14869	60S acidic ribosomal protein P0 OS=Mus musculus GN=Rplp0 PE=1 SV=3 - [RLA0_MOUSE]	nucleus; cytoplasm; ribosome; membrane	5.25494e+06	0	#DIV/0!
O55125	Protein NipSnap homolog 1 OS=Mus musculus GN=Nipsnap1 PE=1 SV=1 - [NIPS1_MOUSE]	mitochondrion; membrane	5.19599e+06	0	#DIV/0!
Q9WV54	Acid ceramidase OS=Mus musculus GN=Asah1 PE=1 SV=1 - [ASAH1_MOUSE]	vacuole	5.09778e+06	0	#DIV/0!
G5E8K5	Ankyrin-3 OS=Mus musculus GN=Ank3 PE=1 SV=1 - [ANK3_MOUSE]	cytoplasm; vacuole; cytoskeleton; membrane; cell surface; endoplasmic reticulum	5.0938e+06	0	#DIV/0!
P26516	26S proteasome non-ATPase regulatory subunit 7 OS=Mus musculus GN=Psmd7 PE=1 SV=2 - [PSMD7_MOUSE]	proteasome; nucleus; membrane	4.94253e+06	0	#DIV/0!
P47962	60S ribosomal protein L5 OS=Mus musculus GN=Rpl5 PE=1 SV=3 - [RL5_MOUSE]	nucleus; cytoplasm; ribosome; membrane	4.75629e+06	0	#DIV/0!
P14873	Microtubule-associated protein 1B OS=Mus musculus GN=Map1b PE=1 SV=2 - [MAP1B_MOUSE]	cytoplasm; cytosol; cytoskeleton; membrane	4.75171e+06	0	#DIV/0!
P62962	Profilin-1 OS=Mus musculus GN=Pfn1 PE=1 SV=2 - [PROF1_MOUSE]	extracellular; nucleus; cytoplasm; cytosol; cytoskeleton; membrane	4.67363e+06	0	#DIV/0!
Q9D8E6	60S ribosomal protein L4 OS=Mus musculus GN=Rpl4 PE=1 SV=3 - [RL4_MOUSE]	nucleus; cytoplasm; ribosome; membrane	4565104	0	#DIV/0!
Q9CXW4	60S ribosomal protein L11 OS=Mus musculus GN=Rpl11 PE=1 SV=4 - [RL11_MOUSE]	nucleus; cytoplasm; ribosome; membrane	4.53133e+06	0	#DIV/0!
Q6ZWU9	40S ribosomal protein S27 OS=Mus musculus GN=Rps27 PE=1 SV=3 - [RS27_MOUSE]	ribosome	4.43455e+06	0	#DIV/0!
O88712	C-terminal-binding protein 1 OS=Mus musculus GN=Ctbp1 PE=1 SV=2 - [CTBP1_MOUSE]	nucleus; cytoplasm; cytosol	4.40093e+06	0	#DIV/0!
Q9ERS2	NADH dehydrogenase [ubiquinone] 1 alpha subcomplex subunit 13 OS=Mus musculus GN=Ndufa13 PE=1 SV=3 - [NDUAD_MOUSE]	nucleus; cytoplasm; mitochondrion; membrane	4.39279e+06	0	#DIV/0!
Q99N28	Cell adhesion molecule 3 OS=Mus musculus GN=Cadm3 PE=1 SV=1 - [CADM3_MOUSE]	membrane	4.39228e+06	0	#DIV/0!
P58252	Elongation factor 2 OS=Mus musculus GN=Eef2 PE=1 SV=2 - [EF2_MOUSE]	nucleus; cytoplasm; cytosol; membrane; ribosome	4.3921e+06	0	#DIV/0!
P35564	Calnexin OS=Mus musculus GN=Canx PE=1 SV=1 - [CALX_MOUSE]	cytoplasm; endoplasmic reticulum; membrane; ribosome	4.37622e+06	0	#DIV/0!
Q9Z1B3	1-phosphatidylinositol 4,5-bisphosphate phosphodiesterase beta-1 OS=Mus musculus GN=Plcb1 PE=2 SV=2 - [PLCB1_MOUSE]	nucleus; cytoplasm; cytosol; membrane	4.28046e+06	0	#DIV/0!
Q99KJ8	Dynactin subunit 2 OS=Mus musculus GN=Dctn2 PE=1 SV=3 - [DCTN2_MOUSE]	chromosome; cytoplasm; cytoskeleton; membrane	4.23625e+06	0	#DIV/0!
Q9JLB0	MAGUK p55 subfamily member 6 OS=Mus musculus GN=Mpp6 PE=1 SV=1 - [MPP6_MOUSE]	membrane	4.19193e+06	0	#DIV/0!
P62242	40S ribosomal protein S8 OS=Mus musculus GN=Rps8 PE=1 SV=2 - [RS8_MOUSE]	nucleus; cytoplasm; ribosome; membrane	4.1891e+06	0	#DIV/0!
P14115	60S ribosomal protein L27a OS=Mus musculus GN=Rpl27a PE=2 SV=5 - [RL27A_MOUSE]	ribosome; membrane	4.0814e+06	0	#DIV/0!
Q61753	D-3-phosphoglycerate dehydrogenase OS=Mus musculus GN=Phgdh PE=1 SV=3 - [SERA_MOUSE]		4.07552e+06	0	#DIV/0!
Q9CQJ8	NADH dehydrogenase [ubiquinone] 1 beta subcomplex subunit 9 OS=Mus musculus GN=Ndufb9 PE=1 SV=3 - [NDUB9_MOUSE]	mitochondrion; membrane	4.00006e+06	0	#DIV/0!
P47738	Aldehyde dehydrogenase, mitochondrial OS=Mus musculus GN=Aldh2 PE=1 SV=1 - [ALDH2_MOUSE]	mitochondrion; organelle lumen	3.99026e+06	0	#DIV/0!
Q8R361	Rab11 family-interacting protein 5 OS=Mus musculus GN=Rab11fip5 PE=1 SV=2 - [RFIP5_MOUSE]	membrane; cytoplasm; mitochondrion; endosome; Golgi	3.91798e+06	0	#DIV/0!
Q922D8	C-1-tetrahydrofolate synthase, cytoplasmic OS=Mus musculus GN=Mthfd1 PE=1 SV=4 - [C1TC_MOUSE]	cytoplasm; mitochondrion; cytosol; membrane	3.77259e+06	0	#DIV/0!
Q8BW75	Amine oxidase [flavin-containing] B OS=Mus musculus GN=Maob PE=1 SV=4 - [AOFB_MOUSE]	mitochondrion; membrane	3.64984e+06	0	#DIV/0!
Q9D1K2	V-type proton ATPase subunit F OS=Mus musculus GN=Atp6v1f PE=1 SV=2 - [VATF_MOUSE]	membrane	3.57007e+06	0	#DIV/0!
P20108	Thioredoxin-dependent peroxide reductase, mitochondrial OS=Mus musculus GN=Prdx3 PE=1 SV=1 - [PRDX3_MOUSE]	cytoplasm; mitochondrion; endosome; cytosol	3.44568e+06	0	#DIV/0!
P62889	60S ribosomal protein L30 OS=Mus musculus GN=Rpl30 PE=3 SV=2 - [RL30_MOUSE]	nucleus; cytoplasm; ribosome; membrane	3.3347e+06	0	#DIV/0!
Q9D2M8	Ubiquitin-conjugating enzyme E2 variant 2 OS=Mus musculus GN=Ube2v2 PE=2 SV=4 - [UB2V2_MOUSE]	nucleus; cytoplasm	3.33327e+06	0	#DIV/0!
P33175	Kinesin heavy chain isoform 5A OS=Mus musculus GN=Kif5a PE=1 SV=3 - [KIF5A_MOUSE]	cytoplasm; cytoskeleton; membrane	3.29364e+06	0	#DIV/0!
P47753	F-actin-capping protein subunit alpha-1 OS=Mus musculus GN=Capza1 PE=1 SV=4 - [CAZA1_MOUSE]	cytoplasm; cytoskeleton; membrane	3.21419e+06	0	#DIV/0!
Q9DAS9	Guanine nucleotide-binding protein G(I)/G(S)/G(O) subunit gamma-12 OS=Mus musculus GN=Gng12 PE=1 SV=3 - [GBG12_MOUSE]	membrane	3.19505e+06	0	#DIV/0!
Q8BP47	Asparagine--tRNA ligase, cytoplasmic OS=Mus musculus GN=Nars PE=1 SV=2 - [SYNC_MOUSE]	cytoplasm; mitochondrion	3.17646e+06	0	#DIV/0!
P63276	40S ribosomal protein S17 OS=Mus musculus GN=Rps17 PE=1 SV=2 - [RS17_MOUSE]	ribosome; membrane	3.17208e+06	0	#DIV/0!
P56395	Cytochrome b5 OS=Mus musculus GN=Cyb5a PE=1 SV=2 - [CYB5_MOUSE]	cytoplasm; mitochondrion; endoplasmic reticulum; membrane	3.15132e+06	0	#DIV/0!
P27773	Protein disulfide-isomerase A3 OS=Mus musculus GN=Pdia3 PE=1 SV=2 - [PDIA3_MOUSE]	extracellular; nucleus; cytoplasm; mitochondrion; endoplasmic reticulum; organelle lumen; membrane; cell surface	3.12102e+06	0	#DIV/0!
Q9Z0H4	CUGBP Elav-like family member 2 OS=Mus musculus GN=Celf2 PE=1 SV=1 - [CELF2_MOUSE]	nucleus; cytoplasm	3.08568e+06	0	#DIV/0!
Q99L13	3-hydroxyisobutyrate dehydrogenase, mitochondrial OS=Mus musculus GN=Hibadh PE=1 SV=1 - [3HIDH_MOUSE]	mitochondrion	3.05989e+06	0	#DIV/0!
P61161	Actin-related protein 2 OS=Mus musculus GN=Actr2 PE=1 SV=1 - [ARP2_MOUSE]	cytoplasm; cytoskeleton; membrane	3.05494e+06	0	#DIV/0!
P29341	Polyadenylate-binding protein 1 OS=Mus musculus GN=Pabpc1 PE=1 SV=2 - [PABP1_MOUSE]	nucleus; spliceosomal complex; cytoplasm; membrane	2.91395e+06	0	#DIV/0!
Q5SQX6	Cytoplasmic FMR1-interacting protein 2 OS=Mus musculus GN=Cyfip2 PE=1 SV=2 - [CYFP2_MOUSE]	cytoplasm; membrane	2.90037e+06	0	#DIV/0!
Q9QUM9	Proteasome subunit alpha type-6 OS=Mus musculus GN=Psma6 PE=1 SV=1 - [PSA6_MOUSE]	proteasome; nucleus; cytoplasm; mitochondrion; cytosol	2.89542e+06	0	#DIV/0!
P19253	60S ribosomal protein L13a OS=Mus musculus GN=Rpl13a PE=1 SV=4 - [RL13A_MOUSE]	nucleus; cytoplasm; ribosome; membrane	2.85091e+06	0	#DIV/0!
P58281	Dynamin-like 120 kDa protein, mitochondrial OS=Mus musculus GN=Opa1 PE=1 SV=1 - [OPA1_MOUSE]	cytoplasm; mitochondrion; membrane	2.74231e+06	0	#DIV/0!
Q8BJI1	Sodium-dependent neutral amino acid transporter SLC6A17 OS=Mus musculus GN=Slc6a17 PE=1 SV=1 - [S6A17_MOUSE]	membrane	2.71981e+06	0	#DIV/0!
Q9WUM3	Coronin-1B OS=Mus musculus GN=Coro1b PE=1 SV=1 - [COR1B_MOUSE]	cytoplasm; cytosol; cytoskeleton; membrane	2.69406e+06	0	#DIV/0!
Q91V12	Cytosolic acyl coenzyme A thioester hydrolase OS=Mus musculus GN=Acot7 PE=1 SV=2 - [BACH_MOUSE]	cytoplasm; cytosol	2.68763e+06	0	#DIV/0!
P62334	26S protease regulatory subunit 10B OS=Mus musculus GN=Psmc6 PE=1 SV=1 - [PRS10_MOUSE]	proteasome; nucleus; cytoplasm; membrane	2.63509e+06	0	#DIV/0!
Q9R0Q6	Actin-related protein 2/3 complex subunit 1A OS=Mus musculus GN=Arpc1a PE=1 SV=1 - [ARC1A_MOUSE]	cytoplasm; cytoskeleton	2.62194e+06	0	#DIV/0!
Q7TMK9	Heterogeneous nuclear ribonucleoprotein Q OS=Mus musculus GN=Syncrip PE=1 SV=2 - [HNRPQ_MOUSE]	nucleus; spliceosomal complex; cytoplasm; membrane	2.60499e+06	0	#DIV/0!
Q61543	Golgi apparatus protein 1 OS=Mus musculus GN=Glg1 PE=1 SV=1 - [GSLG1_MOUSE]	membrane; Golgi	2.5564e+06	0	#DIV/0!
Q99LX0	Protein deglycase DJ-1 OS=Mus musculus GN=Park7 PE=1 SV=1 - [PARK7_MOUSE]	chromosome; nucleus; cytoplasm; mitochondrion; organelle lumen; endoplasmic reticulum; cytosol; membrane	2.53332e+06	0	#DIV/0!
Q6ZQ38	Cullin-associated NEDD8-dissociated protein 1 OS=Mus musculus GN=Cand1 PE=2 SV=2 - [CAND1_MOUSE]	nucleus; cytoplasm; Golgi; membrane	2.48362e+06	0	#DIV/0!
O88569	Heterogeneous nuclear ribonucleoproteins A2/B1 OS=Mus musculus GN=Hnrnpa2b1 PE=1 SV=2 - [ROA2_MOUSE]	chromosome; nucleus; spliceosomal complex; cytoplasm; membrane	2.47547e+06	0	#DIV/0!
O88910	MAGUK p55 subfamily member 3 OS=Mus musculus GN=Mpp3 PE=1 SV=2 - [MPP3_MOUSE]		2.42468e+06	0	#DIV/0!
Q9D8T7	SRA stem-loop-interacting RNA-binding protein, mitochondrial OS=Mus musculus GN=Slirp PE=1 SV=2 - [SLIRP_MOUSE]	nucleus; cytoplasm; mitochondrion	2.41474e+06	0	#DIV/0!
Q8VDM4	26S proteasome non-ATPase regulatory subunit 2 OS=Mus musculus GN=Psmd2 PE=1 SV=1 - [PSMD2_MOUSE]	proteasome; nucleus; membrane	2.41362e+06	0	#DIV/0!
Q9CY58	Plasminogen activator inhibitor 1 RNA-binding protein OS=Mus musculus GN=Serbp1 PE=1 SV=2 - [PAIRB_MOUSE]	nucleus; cytoplasm; membrane	2.40742e+06	0	#DIV/0!
Q2PFD7	PH and SEC7 domain-containing protein 3 OS=Mus musculus GN=Psd3 PE=1 SV=2 - [PSD3_MOUSE]	membrane	2.36911e+06	0	#DIV/0!
P28660	Nck-associated protein 1 OS=Mus musculus GN=Nckap1 PE=1 SV=2 - [NCKP1_MOUSE]	cytoplasm; membrane	2.23231e+06	0	#DIV/0!
P12849	cAMP-dependent protein kinase type I-beta regulatory subunit OS=Mus musculus GN=Prkar1b PE=2 SV=2 - [KAP1_MOUSE]	cytoplasm; membrane	2.20833e+06	0	#DIV/0!
Q8BMS1	Trifunctional enzyme subunit alpha, mitochondrial OS=Mus musculus GN=Hadha PE=1 SV=1 - [ECHA_MOUSE]	cytoplasm; mitochondrion; membrane; organelle lumen	2.17584e+06	0	#DIV/0!
Q8BHN3	Neutral alpha-glucosidase AB OS=Mus musculus GN=Ganab PE=1 SV=1 - [GANAB_MOUSE]	endoplasmic reticulum; Golgi; membrane	2.17045e+06	0	#DIV/0!
Q8VHQ9	Acyl-coenzyme A thioesterase 11 OS=Mus musculus GN=Acot11 PE=2 SV=1 - [ACO11_MOUSE]	cytoplasm	2136428	0	#DIV/0!
Q64516	Glycerol kinase OS=Mus musculus GN=Gk PE=2 SV=2 - [GLPK_MOUSE]	nucleus; cytoplasm; mitochondrion; membrane; cytosol	2.078e+06	0	#DIV/0!
Q9CZX8	40S ribosomal protein S19 OS=Mus musculus GN=Rps19 PE=1 SV=3 - [RS19_MOUSE]	cytoplasm; cytosol; ribosome; membrane	1.94948e+06	0	#DIV/0!
Q8BGN8	Synaptoporin OS=Mus musculus GN=Synpr PE=1 SV=1 - [SYNPR_MOUSE]	membrane	1.93518e+06	0	#DIV/0!
Q91W34	RUS1 family protein C16orf58 homolog OS=Mus musculus PE=1 SV=1 - [RUS1_MOUSE]	membrane	1.87829e+06	0	#DIV/0!
O55234	Proteasome subunit beta type-5 OS=Mus musculus GN=Psmb5 PE=1 SV=3 - [PSB5_MOUSE]	proteasome; nucleus; cytoplasm; cytosol	1.78585e+06	0	#DIV/0!
Q3UHJ0	AP2-associated protein kinase 1 OS=Mus musculus GN=Aak1 PE=1 SV=2 - [AAK1_MOUSE]	membrane	1.73016e+06	0	#DIV/0!
Q91WC3	Long-chain-fatty-acid--CoA ligase 6 OS=Mus musculus GN=Acsl6 PE=2 SV=1 - [ACSL6_MOUSE]	nucleus; mitochondrion; membrane; endoplasmic reticulum	1.69451e+06	0	#DIV/0!
Q8BT60	Copine-3 OS=Mus musculus GN=Cpne3 PE=2 SV=2 - [CPNE3_MOUSE]	nucleus; cytoplasm; cytosol; membrane	1.6399e+06	0	#DIV/0!
Q9Z2U1	Proteasome subunit alpha type-5 OS=Mus musculus GN=Psma5 PE=1 SV=1 - [PSA5_MOUSE]	proteasome; nucleus; cytoplasm; cytosol	1.54694e+06	0	#DIV/0!
Q9D710	Thioredoxin-related transmembrane protein 2 OS=Mus musculus GN=Tmx2 PE=2 SV=1 - [TMX2_MOUSE]	membrane	1.51198e+06	0	#DIV/0!
P29758	Ornithine aminotransferase, mitochondrial OS=Mus musculus GN=Oat PE=1 SV=1 - [OAT_MOUSE]	cytoplasm; mitochondrion; organelle lumen	1.49703e+06	0	#DIV/0!
Q8BUV3	Gephyrin OS=Mus musculus GN=Gphn PE=1 SV=2 - [GEPH_MOUSE]	cytoplasm; cytoskeleton; membrane	1.47058e+06	0	#DIV/0!
Q62048	Astrocytic phosphoprotein PEA-15 OS=Mus musculus GN=Pea15 PE=1 SV=1 - [PEA15_MOUSE]	cytoplasm	1.4484e+06	0	#DIV/0!
Q62448	Eukaryotic translation initiation factor 4 gamma 2 OS=Mus musculus GN=Eif4g2 PE=1 SV=2 - [IF4G2_MOUSE]	cytoplasm; membrane	1.40357e+06	0	#DIV/0!
Q9QUP5	Hyaluronan and proteoglycan link protein 1 OS=Mus musculus GN=Hapln1 PE=2 SV=1 - [HPLN1_MOUSE]	extracellular	1.40289e+06	0	#DIV/0!
Q8R164	Valacyclovir hydrolase OS=Mus musculus GN=Bphl PE=1 SV=1 - [BPHL_MOUSE]	cytoplasm; mitochondrion	1.34193e+06	0	#DIV/0!
Q8C7X2	ER membrane protein complex subunit 1 OS=Mus musculus GN=Emc1 PE=1 SV=1 - [EMC1_MOUSE]	endoplasmic reticulum; membrane	1.32497e+06	0	#DIV/0!
Q9CQF9	Prenylcysteine oxidase OS=Mus musculus GN=Pcyox1 PE=1 SV=1 - [PCYOX_MOUSE]	vacuole; membrane	1.30503e+06	0	#DIV/0!
Q8VCU1	Carboxylesterase 3B OS=Mus musculus GN=Ces3b PE=2 SV=2 - [EST3B_MOUSE]	endoplasmic reticulum; organelle lumen	1.22763e+06	0	#DIV/0!
P97379	Ras GTPase-activating protein-binding protein 2 OS=Mus musculus GN=G3bp2 PE=1 SV=2 - [G3BP2_MOUSE]	cytoplasm	1.18604e+06	0	#DIV/0!
Q7TT50	Serine/threonine-protein kinase MRCK beta OS=Mus musculus GN=Cdc42bpb PE=1 SV=2 - [MRCKB_MOUSE]	nucleus; cytoplasm; Golgi; membrane; cytoskeleton	1.11279e+06	0	#DIV/0!
P54071	Isocitrate dehydrogenase [NADP], mitochondrial OS=Mus musculus GN=Idh2 PE=1 SV=3 - [IDHP_MOUSE]	mitochondrion; membrane; cytosol	1.06941e+06	0	#DIV/0!
Q9Z2V4	Phosphoenolpyruvate carboxykinase, cytosolic [GTP] OS=Mus musculus GN=Pck1 PE=2 SV=1 - [PCKGC_MOUSE]	cytoplasm; cytosol	866942	0	#DIV/0!
Q78PY7	Staphylococcal nuclease domain-containing protein 1 OS=Mus musculus GN=Snd1 PE=1 SV=1 - [SND1_MOUSE]	nucleus; cytoplasm; mitochondrion; membrane	862100	0	#DIV/0!
Q9JLY7	Dual specificity protein phosphatase 14 OS=Mus musculus GN=Dusp14 PE=2 SV=2 - [DUS14_MOUSE]	nucleus; cytoplasm	663553	0	#DIV/0!
Q99MN9	Propionyl-CoA carboxylase beta chain, mitochondrial OS=Mus musculus GN=Pccb PE=1 SV=2 - [PCCB_MOUSE]	mitochondrion; organelle lumen	623603	0	#DIV/0!
Q5M8N4	Epimerase family protein SDR39U1 OS=Mus musculus GN=Sdr39u1 PE=2 SV=1 - [D39U1_MOUSE]	nucleus	547302	0	#DIV/0!
Q61735	Leukocyte surface antigen CD47 OS=Mus musculus GN=Cd47 PE=1 SV=2 - [CD47_MOUSE]	membrane	2.09696e+08	1.65397e+07	12.6783
Q8CGK7	Guanine nucleotide-binding protein G(olf) subunit alpha OS=Mus musculus GN=Gnal PE=1 SV=1 - [GNAL_MOUSE]		2.62856e+07	2.09835e+06	12.5268
O55131	Septin-7 OS=Mus musculus GN=Sept7 PE=1 SV=1 - [SEPT7_MOUSE]	chromosome; nucleus; cytoplasm; cytoskeleton; membrane	1.19827e+07	1.16487e+06	10.2867
Q9CX56	26S proteasome non-ATPase regulatory subunit 8 OS=Mus musculus GN=Psmd8 PE=1 SV=2 - [PSMD8_MOUSE]	proteasome; nucleus; cytoplasm; cytosol	1.15499e+07	1.44681e+06	7.98304
P63001	Ras-related C3 botulinum toxin substrate 1 OS=Mus musculus GN=Rac1 PE=1 SV=1 - [RAC1_MOUSE]	membrane; nucleus; cytoplasm; cytosol	1.8733e+07	2.60519e+06	7.19064
Q9JLC8	Sacsin OS=Mus musculus GN=Sacs PE=1 SV=2 - [SACS_MOUSE]	nucleus; cytoplasm; mitochondrion	7.29669e+06	1.10524e+06	6.60193
Q91ZI0	Cadherin EGF LAG seven-pass G-type receptor 3 OS=Mus musculus GN=Celsr3 PE=2 SV=2 - [CELR3_MOUSE]	membrane; cell surface	2.52834e+07	3.95333e+06	6.39546
Q9CQZ5	NADH dehydrogenase [ubiquinone] 1 alpha subcomplex subunit 6 OS=Mus musculus GN=Ndufa6 PE=1 SV=1 - [NDUA6_MOUSE]	mitochondrion; membrane	2.1439e+07	3.35847e+06	6.38355
Q9Z0E0	Neurochondrin OS=Mus musculus GN=Ncdn PE=1 SV=1 - [NCDN_MOUSE]	nucleus; cytoplasm; cytosol; membrane	2.62337e+06	432294	6.06848
Q9Z0X1	Apoptosis-inducing factor 1, mitochondrial OS=Mus musculus GN=Aifm1 PE=1 SV=1 - [AIFM1_MOUSE]	nucleus; cytoplasm; mitochondrion; membrane; cytosol	1.32373e+07	2.22754e+06	5.94258
Q923T9	Calcium/calmodulin-dependent protein kinase type II subunit gamma OS=Mus musculus GN=Camk2g PE=1 SV=1 - [KCC2G_MOUSE]	membrane; endoplasmic reticulum	3.21295e+07	5.55888e+06	5.77986
P14094	Sodium/potassium-transporting ATPase subunit beta-1 OS=Mus musculus GN=Atp1b1 PE=1 SV=1 - [AT1B1_MOUSE]	membrane	9.23419e+07	1.63391e+07	5.65159
Q99KI0	Aconitate hydratase, mitochondrial OS=Mus musculus GN=Aco2 PE=1 SV=1 - [ACON_MOUSE]	nucleus; mitochondrion	7.47939e+07	1.54118e+07	4.85301
Q9WUM5	Succinyl-CoA ligase [ADP/GDP-forming] subunit alpha, mitochondrial OS=Mus musculus GN=Suclg1 PE=1 SV=4 - [SUCA_MOUSE]	cytoplasm; mitochondrion; membrane; organelle lumen	3.85078e+07	8.19631e+06	4.69818
Q3TXS7	26S proteasome non-ATPase regulatory subunit 1 OS=Mus musculus GN=Psmd1 PE=1 SV=1 - [PSMD1_MOUSE]	proteasome; nucleus; membrane	4.41885e+06	945778	4.67218
P15105	Glutamine synthetase OS=Mus musculus GN=Glul PE=1 SV=6 - [GLNA_MOUSE]	nucleus; cytoplasm; mitochondrion; endoplasmic reticulum	3.39443e+07	7.37868e+06	4.60032
P43006	Excitatory amino acid transporter 2 OS=Mus musculus GN=Slc1a2 PE=1 SV=1 - [EAA2_MOUSE]	membrane; cell surface	4.89623e+07	1.06729e+07	4.58755
P80314	T-complex protein 1 subunit beta OS=Mus musculus GN=Cct2 PE=1 SV=4 - [TCPB_MOUSE]	nucleus; cytoplasm	1.00372e+07	2.19584e+06	4.57102
Q9Z2I9	Succinyl-CoA ligase [ADP-forming] subunit beta, mitochondrial OS=Mus musculus GN=Sucla2 PE=1 SV=2 - [SUCB1_MOUSE]	mitochondrion	2.04812e+07	4.58755e+06	4.46452
P62830	60S ribosomal protein L23 OS=Mus musculus GN=Rpl23 PE=1 SV=1 - [RL23_MOUSE]	cytoplasm; ribosome; membrane	2.7131e+07	6.09926e+06	4.44824
P05202	Aspartate aminotransferase, mitochondrial OS=Mus musculus GN=Got2 PE=1 SV=1 - [AATM_MOUSE]	mitochondrion; membrane; organelle lumen; cell surface	7.69471e+07	1.79358e+07	4.29013
Q05920	Pyruvate carboxylase, mitochondrial OS=Mus musculus GN=Pc PE=1 SV=1 - [PYC_MOUSE]	cytoplasm; mitochondrion; membrane; organelle lumen	4.81388e+06	1.13552e+06	4.23937
P97427	Dihydropyrimidinase-related protein 1 OS=Mus musculus GN=Crmp1 PE=1 SV=1 - [DPYL1_MOUSE]	cytoplasm; cytoskeleton	1.75989e+07	4.18026e+06	4.21
P97300	Neuroplastin OS=Mus musculus GN=Nptn PE=1 SV=3 - [NPTN_MOUSE]	membrane	2.97664e+07	7.153e+06	4.16139
P26645	Myristoylated alanine-rich C-kinase substrate OS=Mus musculus GN=Marcks PE=1 SV=2 - [MARCS_MOUSE]	cytoplasm; cytoskeleton; membrane; nucleus	8.2185e+06	1.98297e+06	4.14454
Q8BYI9	Tenascin-R OS=Mus musculus GN=Tnr PE=1 SV=2 - [TENR_MOUSE]	extracellular; nucleus; cytoplasm; cell surface; membrane	1.72509e+08	4.1669e+07	4.13999
Q8K1M6	Dynamin-1-like protein OS=Mus musculus GN=Dnm1l PE=1 SV=2 - [DNM1L_MOUSE]	cytoplasm; mitochondrion; membrane; Golgi; cytosol; cytoskeleton	4.96544e+06	1.21713e+06	4.07962
P62814	V-type proton ATPase subunit B, brain isoform OS=Mus musculus GN=Atp6v1b2 PE=1 SV=1 - [VATB2_MOUSE]	cytoplasm; membrane; Golgi; cytosol	2.5215e+07	6.21146e+06	4.05943
Q91VD9	NADH-ubiquinone oxidoreductase 75 kDa subunit, mitochondrial OS=Mus musculus GN=Ndufs1 PE=1 SV=2 - [NDUS1_MOUSE]	mitochondrion; membrane	1.55361e+07	3.90602e+06	3.97747
Q62261	Spectrin beta chain, non-erythrocytic 1 OS=Mus musculus GN=Sptbn1 PE=1 SV=2 - [SPTB2_MOUSE]	nucleus; cytoplasm; cytoskeleton; membrane	2.0104e+07	5.15927e+06	3.89668
Q6PIC6	Sodium/potassium-transporting ATPase subunit alpha-3 OS=Mus musculus GN=Atp1a3 PE=1 SV=1 - [AT1A3_MOUSE]	nucleus; cytoplasm; endoplasmic reticulum; Golgi; membrane	1.97858e+08	5.08631e+07	3.89001
O08599	Syntaxin-binding protein 1 OS=Mus musculus GN=Stxbp1 PE=1 SV=2 - [STXB1_MOUSE]	cytoplasm; mitochondrion; membrane	1.41818e+08	3.64835e+07	3.88717
P46096	Synaptotagmin-1 OS=Mus musculus GN=Syt1 PE=1 SV=1 - [SYT1_MOUSE]	cytoplasm; Golgi; membrane	7.06924e+07	1.82823e+07	3.8667
P19783	Cytochrome c oxidase subunit 4 isoform 1, mitochondrial OS=Mus musculus GN=Cox4i1 PE=1 SV=2 - [COX41_MOUSE]	nucleus; mitochondrion; membrane	3.12663e+07	8.20469e+06	3.81078
P39053	Dynamin-1 OS=Mus musculus GN=Dnm1 PE=1 SV=2 - [DYN1_MOUSE]	cytoplasm; Golgi; cytoskeleton; membrane	7.42813e+07	1.96016e+07	3.78955
P28661	Septin-4 OS=Mus musculus GN=Sept4 PE=1 SV=1 - [SEPT4_MOUSE]	nucleus; cytoplasm; mitochondrion; cytoskeleton	5.30796e+06	1.41094e+06	3.76199
P63094	Guanine nucleotide-binding protein G(s) subunit alpha isoforms short OS=Mus musculus GN=Gnas PE=1 SV=1 - [GNAS2_MOUSE]	extracellular; nucleus; cytoplasm; endosome; Golgi; cytosol; membrane	2.77878e+07	7.41031e+06	3.74989
Q9CQ54	NADH dehydrogenase [ubiquinone] 1 subunit C2 OS=Mus musculus GN=Ndufc2 PE=1 SV=1 - [NDUC2_MOUSE]	cytoplasm; mitochondrion; membrane	1.19346e+07	3.20237e+06	3.72681
P60202	Myelin proteolipid protein OS=Mus musculus GN=Plp1 PE=1 SV=2 - [MYPR_MOUSE]	membrane	1.2994e+08	3.51748e+07	3.6941
Q61171	Peroxiredoxin-2 OS=Mus musculus GN=Prdx2 PE=1 SV=3 - [PRDX2_MOUSE]	cytoplasm; mitochondrion; cytosol	4.54631e+06	1.23863e+06	3.67044
Q8BZ98	Dynamin-3 OS=Mus musculus GN=Dnm3 PE=1 SV=1 - [DYN3_MOUSE]	cytoplasm; mitochondrion; Golgi; cytoskeleton	2.20095e+07	5.99872e+06	3.66903
P01831	Thy-1 membrane glycoprotein OS=Mus musculus GN=Thy1 PE=1 SV=1 - [THY1_MOUSE]	endoplasmic reticulum; cytosol; membrane; cell surface	8.35797e+07	2.30125e+07	3.63192
Q9D051	Pyruvate dehydrogenase E1 component subunit beta, mitochondrial OS=Mus musculus GN=Pdhb PE=1 SV=1 - [ODPB_MOUSE]	nucleus; mitochondrion; organelle lumen	3.89338e+07	1.07345e+07	3.62696
P14152	Malate dehydrogenase, cytoplasmic OS=Mus musculus GN=Mdh1 PE=1 SV=3 - [MDHC_MOUSE]	cytoplasm; mitochondrion; cytosol	4.25532e+07	1.17349e+07	3.6262
Q9Z1S5	Neuronal-specific septin-3 OS=Mus musculus GN=Sept3 PE=1 SV=2 - [SEPT3_MOUSE]	cytoplasm; cytosol; cytoskeleton	9.66636e+06	2.70262e+06	3.57666
Q64332	Synapsin-2 OS=Mus musculus GN=Syn2 PE=1 SV=2 - [SYN2_MOUSE]	membrane	1.78196e+07	5.00666e+06	3.55918
P62880	Guanine nucleotide-binding protein G(I)/G(S)/G(T) subunit beta-2 OS=Mus musculus GN=Gnb2 PE=1 SV=3 - [GBB2_MOUSE]	cytoplasm; membrane	5.32526e+07	1.50413e+07	3.54043
Q80SW1	Putative adenosylhomocysteinase 2 OS=Mus musculus GN=Ahcyl1 PE=1 SV=1 - [SAHH2_MOUSE]	cytoplasm; endoplasmic reticulum; cytosol; membrane	2.99587e+07	8.57295e+06	3.49456
Q9CQA3	Succinate dehydrogenase [ubiquinone] iron-sulfur subunit, mitochondrial OS=Mus musculus GN=Sdhb PE=1 SV=1 - [SDHB_MOUSE]	mitochondrion; membrane	4.79347e+06	1.38003e+06	3.47346
Q8BFR5	Elongation factor Tu, mitochondrial OS=Mus musculus GN=Tufm PE=1 SV=1 - [EFTU_MOUSE]	mitochondrion; membrane	1.89499e+07	5.50923e+06	3.43966
P43024	Cytochrome c oxidase subunit 6A1, mitochondrial OS=Mus musculus GN=Cox6a1 PE=1 SV=2 - [CX6A1_MOUSE]	mitochondrion; membrane	4.33363e+07	1.28053e+07	3.38425
O88741	Ganglioside-induced differentiation-associated protein 1 OS=Mus musculus GN=Gdap1 PE=1 SV=1 - [GDAP1_MOUSE]	nucleus; cytoplasm; mitochondrion; membrane	3.41126e+07	1.00989e+07	3.37786
P56480	ATP synthase subunit beta, mitochondrial OS=Mus musculus GN=Atp5b PE=1 SV=2 - [ATPB_MOUSE]	nucleus; mitochondrion; membrane; cell surface	4.42835e+08	1.31333e+08	3.37185
P63017	Heat shock cognate 71 kDa protein OS=Mus musculus GN=Hspa8 PE=1 SV=1 - [HSP7C_MOUSE]	nucleus; spliceosomal complex; cytoplasm; vacuole; membrane; cytosol; cell surface	8.2878e+07	2.46532e+07	3.36175
Q8BMF4	Dihydrolipoyllysine-residue acetyltransferase component of pyruvate dehydrogenase complex, mitochondrial OS=Mus musculus GN=Dlat PE=1 SV=2 - [ODP2_MOUSE]	mitochondrion; organelle lumen	3.19216e+07	9.65125e+06	3.30751
P16125	L-lactate dehydrogenase B chain OS=Mus musculus GN=Ldhb PE=1 SV=2 - [LDHB_MOUSE]	cytoplasm; mitochondrion; membrane	1.9038e+07	5.81741e+06	3.2726
Q60930	Voltage-dependent anion-selective channel protein 2 OS=Mus musculus GN=Vdac2 PE=1 SV=2 - [VDAC2_MOUSE]	nucleus; mitochondrion; membrane	6.44734e+07	1.98863e+07	3.2421
P70404	Isocitrate dehydrogenase [NAD] subunit gamma 1, mitochondrial OS=Mus musculus GN=Idh3g PE=1 SV=1 - [IDHG1_MOUSE]	nucleus; mitochondrion	1.62082e+07	5.15361e+06	3.14501
Q9QYR6	Microtubule-associated protein 1A OS=Mus musculus GN=Map1a PE=1 SV=2 - [MAP1A_MOUSE]	cytoplasm; cytosol; cytoskeleton	8.57796e+06	2.74557e+06	3.12429
Q99PJ0	Neurotrimin OS=Mus musculus GN=Ntm PE=2 SV=2 - [NTRI_MOUSE]	membrane; cell surface	1.43146e+08	4.6447e+07	3.08192
P52480	Pyruvate kinase PKM OS=Mus musculus GN=Pkm PE=1 SV=4 - [KPYM_MOUSE]	nucleus; cytoplasm; mitochondrion; membrane	6.38146e+07	2.07708e+07	3.07232
E9PVA8	eIF-2-alpha kinase activator GCN1 OS=Mus musculus GN=Gcn1 PE=1 SV=1 - [GCN1_MOUSE]	cytoplasm; membrane	3.73816e+06	1.22594e+06	3.04923
Q6PIE5	Sodium/potassium-transporting ATPase subunit alpha-2 OS=Mus musculus GN=Atp1a2 PE=1 SV=1 - [AT1A2_MOUSE]	cytoplasm; endosome; membrane	1.54111e+08	5.08631e+07	3.02992
Q8CAQ8	MICOS complex subunit Mic60 OS=Mus musculus GN=Immt PE=1 SV=1 - [MIC60_MOUSE]	mitochondrion; membrane	4.04664e+07	1.336e+07	3.02891
P60766	Cell division control protein 42 homolog OS=Mus musculus GN=Cdc42 PE=1 SV=2 - [CDC42_MOUSE]	membrane; vacuole; cytoplasm; cytosol; cytoskeleton	2.3115e+07	7.78496e+06	2.96919
Q8K2B3	Succinate dehydrogenase [ubiquinone] flavoprotein subunit, mitochondrial OS=Mus musculus GN=Sdha PE=1 SV=1 - [SDHA_MOUSE]	mitochondrion; membrane	3.222e+07	1.08667e+07	2.96502
Q9CQQ7	ATP synthase F(0) complex subunit B1, mitochondrial OS=Mus musculus GN=Atp5f1 PE=1 SV=1 - [AT5F1_MOUSE]	nucleus; mitochondrion; membrane	2.25958e+07	7.71947e+06	2.92712
Q8BH95	Enoyl-CoA hydratase, mitochondrial OS=Mus musculus GN=Echs1 PE=1 SV=1 - [ECHM_MOUSE]	mitochondrion; organelle lumen	6.41134e+06	2.1947e+06	2.92128
Q8VEK3	Heterogeneous nuclear ribonucleoprotein U OS=Mus musculus GN=Hnrnpu PE=1 SV=1 - [HNRPU_MOUSE]	nucleus; spliceosomal complex; cytoplasm; cell surface; membrane	7.82333e+06	2.67882e+06	2.92044
Q8VDN2	Sodium/potassium-transporting ATPase subunit alpha-1 OS=Mus musculus GN=Atp1a1 PE=1 SV=1 - [AT1A1_MOUSE]	endosome; endoplasmic reticulum; Golgi; membrane	1.48426e+08	5.08631e+07	2.91816
Q9DB77	Cytochrome b-c1 complex subunit 2, mitochondrial OS=Mus musculus GN=Uqcrc2 PE=1 SV=1 - [QCR2_MOUSE]	mitochondrion; membrane	5.65566e+07	1.93872e+07	2.91722
Q8VEM8	Phosphate carrier protein, mitochondrial OS=Mus musculus GN=Slc25a3 PE=1 SV=1 - [MPCP_MOUSE]	nucleus; mitochondrion; membrane	5.56542e+07	1.91541e+07	2.90561
P50396	Rab GDP dissociation inhibitor alpha OS=Mus musculus GN=Gdi1 PE=1 SV=3 - [GDIA_MOUSE]	cytoplasm; Golgi	1.19437e+07	4.11466e+06	2.9027
Q9D6R2	Isocitrate dehydrogenase [NAD] subunit alpha, mitochondrial OS=Mus musculus GN=Idh3a PE=1 SV=1 - [IDH3A_MOUSE]	nucleus; mitochondrion	2.14392e+07	7.42183e+06	2.88866
P05064	Fructose-bisphosphate aldolase A OS=Mus musculus GN=Aldoa PE=1 SV=2 - [ALDOA_MOUSE]	nucleus; cytoplasm; mitochondrion; cytoskeleton; membrane	9.17994e+07	3.215e+07	2.85535
P47857	ATP-dependent 6-phosphofructokinase, muscle type OS=Mus musculus GN=Pfkm PE=1 SV=3 - [PFKAM_MOUSE]	cytoplasm; cytosol; membrane	9.68328e+06	3.43394e+06	2.81987
Q9CZ13	Cytochrome b-c1 complex subunit 1, mitochondrial OS=Mus musculus GN=Uqcrc1 PE=1 SV=2 - [QCR1_MOUSE]	mitochondrion; membrane	3.14437e+07	1.13883e+07	2.76106
Q9CQ69	Cytochrome b-c1 complex subunit 8 OS=Mus musculus GN=Uqcrq PE=1 SV=3 - [QCR8_MOUSE]	mitochondrion; membrane	3.26583e+07	1.18935e+07	2.74589
Q9D023	Mitochondrial pyruvate carrier 2 OS=Mus musculus GN=Mpc2 PE=1 SV=1 - [MPC2_MOUSE]	nucleus; mitochondrion; membrane	6.52344e+06	2.38657e+06	2.7334
P86048	60S ribosomal protein L10-like OS=Mus musculus GN=Rpl10l PE=2 SV=1 - [RL10L_MOUSE]	nucleus; ribosome; membrane	7.71016e+06	2.83459e+06	2.72003
Q7TPR4	Alpha-actinin-1 OS=Mus musculus GN=Actn1 PE=1 SV=1 - [ACTN1_MOUSE]	nucleus; cytoplasm; cytoskeleton; membrane	6.3144e+06	2.3332e+06	2.70633
P50518	V-type proton ATPase subunit E 1 OS=Mus musculus GN=Atp6v1e1 PE=1 SV=2 - [VATE1_MOUSE]	cytoplasm; mitochondrion; membrane; endosome; cytosol	1.13842e+07	4.2141e+06	2.70146
P18872	Guanine nucleotide-binding protein G(o) subunit alpha OS=Mus musculus GN=Gnao1 PE=1 SV=3 - [GNAO_MOUSE]	membrane	6.59292e+07	2.45726e+07	2.68304
P47963	60S ribosomal protein L13 OS=Mus musculus GN=Rpl13 PE=2 SV=3 - [RL13_MOUSE]	nucleus; ribosome; membrane	4.46196e+06	1.66396e+06	2.68153
P61264	Syntaxin-1B OS=Mus musculus GN=Stx1b PE=1 SV=1 - [STX1B_MOUSE]	membrane	1.52951e+07	5.7187e+06	2.67457
P12960	Contactin-1 OS=Mus musculus GN=Cntn1 PE=1 SV=1 - [CNTN1_MOUSE]	membrane	1.37685e+07	5.17255e+06	2.66183
Q9ERD7	Tubulin beta-3 chain OS=Mus musculus GN=Tubb3 PE=1 SV=1 - [TBB3_MOUSE]	nucleus; cytoplasm; cytoskeleton	1.24695e+08	4.7733e+07	2.61234
P50516	V-type proton ATPase catalytic subunit A OS=Mus musculus GN=Atp6v1a PE=1 SV=2 - [VATA_MOUSE]	mitochondrion; membrane; cytosol	2.95641e+07	1.13829e+07	2.59725
P19536	Cytochrome c oxidase subunit 5B, mitochondrial OS=Mus musculus GN=Cox5b PE=1 SV=1 - [COX5B_MOUSE]	mitochondrion; membrane	51990063	2.01783e+07	2.57653
Q64521	Glycerol-3-phosphate dehydrogenase, mitochondrial OS=Mus musculus GN=Gpd2 PE=1 SV=2 - [GPDM_MOUSE]	mitochondrion; membrane	2.2698e+07	8.92489e+06	2.54323
Q8R3V5	Endophilin-B2 OS=Mus musculus GN=Sh3glb2 PE=2 SV=2 - [SHLB2_MOUSE]	nucleus; cytoplasm	2.46964e+06	988720	2.49782
P05201	Aspartate aminotransferase, cytoplasmic OS=Mus musculus GN=Got1 PE=1 SV=3 - [AATC_MOUSE]	nucleus; cytoplasm; vacuole; cytosol	5.05565e+06	2.02461e+06	2.4971
P17751	Triosephosphate isomerase OS=Mus musculus GN=Tpi1 PE=1 SV=4 - [TPIS_MOUSE]	nucleus; cytosol	2.32785e+07	9.3779e+06	2.48227
Q9R0K7	Plasma membrane calcium-transporting ATPase 2 OS=Mus musculus GN=Atp2b2 PE=1 SV=2 - [AT2B2_MOUSE]	cytoplasm; endoplasmic reticulum; cytosol; membrane	1.32164e+07	5.3333e+06	2.47809
Q9DC69	NADH dehydrogenase [ubiquinone] 1 alpha subcomplex subunit 9, mitochondrial OS=Mus musculus GN=Ndufa9 PE=1 SV=2 - [NDUA9_MOUSE]	nucleus; mitochondrion; membrane; organelle lumen	1.17469e+07	4.77044e+06	2.46244
P14106	Complement C1q subcomponent subunit B OS=Mus musculus GN=C1qb PE=1 SV=2 - [C1QB_MOUSE]	extracellular; membrane	6.73325e+06	2.74021e+06	2.4572
P84091	AP-2 complex subunit mu OS=Mus musculus GN=Ap2m1 PE=1 SV=1 - [AP2M1_MOUSE]	mitochondrion; membrane	1.81753e+07	7.41977e+06	2.44957
Q9CPY7	Cytosol aminopeptidase OS=Mus musculus GN=Lap3 PE=1 SV=3 - [AMPL_MOUSE]	nucleus; cytoplasm; mitochondrion	1.90064e+06	776702	2.44707
P20917	Myelin-associated glycoprotein OS=Mus musculus GN=Mag PE=1 SV=2 - [MAG_MOUSE]	cytoplasm; membrane	3.22307e+07	1.32242e+07	2.43724
P30275	Creatine kinase U-type, mitochondrial OS=Mus musculus GN=Ckmt1 PE=1 SV=1 - [KCRU_MOUSE]	mitochondrion; membrane	4.17597e+07	1.71413e+07	2.4362
Q9ES97	Reticulon-3 OS=Mus musculus GN=Rtn3 PE=1 SV=2 - [RTN3_MOUSE]	membrane; endoplasmic reticulum; Golgi	3.10336e+07	1.28197e+07	2.42077
Q9DB20	ATP synthase subunit O, mitochondrial OS=Mus musculus GN=Atp5o PE=1 SV=1 - [ATPO_MOUSE]	nucleus; mitochondrion; membrane	1.08508e+08	4.49091e+07	2.41618
P68404	Protein kinase C beta type OS=Mus musculus GN=Prkcb PE=1 SV=4 - [KPCB_MOUSE]	nucleus; cytoplasm; cytosol; membrane	1.5151e+07	6.29326e+06	2.4075
P70349	Histidine triad nucleotide-binding protein 1 OS=Mus musculus GN=Hint1 PE=1 SV=3 - [HINT1_MOUSE]	nucleus; cytoplasm; membrane	9.90183e+06	4.15987e+06	2.38032
P07724	Serum albumin OS=Mus musculus GN=Alb PE=1 SV=3 - [ALBU_MOUSE]	extracellular; nucleus; cytoplasm; endoplasmic reticulum; Golgi	2.56148e+07	1.07626e+07	2.37998
Q9JHU4	Cytoplasmic dynein 1 heavy chain 1 OS=Mus musculus GN=Dync1h1 PE=1 SV=2 - [DYHC1_MOUSE]	cytoplasm; Golgi; cytoskeleton; membrane	1.12546e+07	4.73496e+06	2.37691
P62267	40S ribosomal protein S23 OS=Mus musculus GN=Rps23 PE=1 SV=3 - [RS23_MOUSE]	cytoplasm; ribosome; membrane	1.92441e+07	8.10881e+06	2.37323
P17742	Peptidyl-prolyl cis-trans isomerase A OS=Mus musculus GN=Ppia PE=1 SV=2 - [PPIA_MOUSE]	extracellular; nucleus; cytoplasm; cytosol; membrane	4.74496e+07	2.01082e+07	2.35971
Q91XV3	Brain acid soluble protein 1 OS=Mus musculus GN=Basp1 PE=1 SV=3 - [BASP1_MOUSE]	nucleus; cytoplasm; membrane	8.84669e+07	3.76699e+07	2.34847
Q9Z2Q6	Septin-5 OS=Mus musculus GN=Sept5 PE=1 SV=2 - [SEPT5_MOUSE]	cytoplasm; cytoskeleton; membrane	2.66367e+07	1.13769e+07	2.34131
Q91YT0	NADH dehydrogenase [ubiquinone] flavoprotein 1, mitochondrial OS=Mus musculus GN=Ndufv1 PE=1 SV=1 - [NDUV1_MOUSE]	mitochondrion; membrane	1.46939e+07	6.41222e+06	2.29155
Q9JLZ3	Methylglutaconyl-CoA hydratase, mitochondrial OS=Mus musculus GN=Auh PE=1 SV=1 - [AUHM_MOUSE]	mitochondrion	1.62091e+07	7.09655e+06	2.28409
P26443	Glutamate dehydrogenase 1, mitochondrial OS=Mus musculus GN=Glud1 PE=1 SV=1 - [DHE3_MOUSE]	cytoplasm; mitochondrion; membrane; organelle lumen	2.95161e+07	1.29648e+07	2.27663
P62900	60S ribosomal protein L31 OS=Mus musculus GN=Rpl31 PE=1 SV=1 - [RL31_MOUSE]	ribosome; membrane	4.47097e+07	1.96563e+07	2.27458
P51881	ADP/ATP translocase 2 OS=Mus musculus GN=Slc25a5 PE=1 SV=3 - [ADT2_MOUSE]	nucleus; mitochondrion; membrane	3.19596e+08	1.41218e+08	2.26313
P48962	ADP/ATP translocase 1 OS=Mus musculus GN=Slc25a4 PE=1 SV=4 - [ADT1_MOUSE]	nucleus; mitochondrion; membrane	3.19596e+08	1.41218e+08	2.26313
O54962	Barrier-to-autointegration factor OS=Mus musculus GN=Banf1 PE=1 SV=1 - [BAF_MOUSE]	chromosome; nucleus; cytoplasm	1.50561e+07	6.66067e+06	2.26044
O08709	Peroxiredoxin-6 OS=Mus musculus GN=Prdx6 PE=1 SV=3 - [PRDX6_MOUSE]	cytoplasm; mitochondrion; vacuole; cytosol; membrane	5.7849e+06	2.56053e+06	2.25926
P99027	60S acidic ribosomal protein P2 OS=Mus musculus GN=Rplp2 PE=1 SV=3 - [RLA2_MOUSE]	ribosome; membrane	1.27794e+07	5.6757e+06	2.25159
P08556	GTPase NRas OS=Mus musculus GN=Nras PE=2 SV=1 - [RASN_MOUSE]	membrane; Golgi	1.41034e+07	6.29212e+06	2.24144
Q60668	Heterogeneous nuclear ribonucleoprotein D0 OS=Mus musculus GN=Hnrnpd PE=1 SV=2 - [HNRPD_MOUSE]	nucleus; cytoplasm; cytosol	1.88077e+07	8.41288e+06	2.23558
Q91VR2	ATP synthase subunit gamma, mitochondrial OS=Mus musculus GN=Atp5c1 PE=1 SV=1 - [ATPG_MOUSE]	mitochondrion; membrane	8.85728e+07	3.96251e+07	2.23527
P56564	Excitatory amino acid transporter 1 OS=Mus musculus GN=Slc1a3 PE=1 SV=2 - [EAA1_MOUSE]	membrane; cell surface	9.12313e+06	4.09664e+06	2.22698
Q810U4	Neuronal cell adhesion molecule OS=Mus musculus GN=Nrcam PE=1 SV=2 - [NRCAM_MOUSE]	extracellular; membrane	8.50851e+07	3.8285e+07	2.22241
P12658	Calbindin OS=Mus musculus GN=Calb1 PE=1 SV=2 - [CALB1_MOUSE]	nucleus; cytoplasm; cytosol	3.49114e+06	1.57816e+06	2.21215
Q61548	Clathrin coat assembly protein AP180 OS=Mus musculus GN=Snap91 PE=1 SV=1 - [AP180_MOUSE]	membrane	9.71531e+06	4.45145e+06	2.1825
P42669	Transcriptional activator protein Pur-alpha OS=Mus musculus GN=Pura PE=1 SV=1 - [PURA_MOUSE]	nucleus; cytoplasm	8.79027e+06	4.10567e+06	2.14101
P50114	Protein S100-B OS=Mus musculus GN=S100b PE=2 SV=2 - [S100B_MOUSE]	extracellular; nucleus; cytoplasm	3.66674e+07	1.71367e+07	2.13971
B2RSH2	Guanine nucleotide-binding protein G(i) subunit alpha-1 OS=Mus musculus GN=Gnai1 PE=2 SV=1 - [GNAI1_MOUSE]	nucleus; cytoplasm; membrane; cytoskeleton	6.16748e+07	2.88355e+07	2.13885
Q9WTT4	V-type proton ATPase subunit G 2 OS=Mus musculus GN=Atp6v1g2 PE=3 SV=1 - [VATG2_MOUSE]		2.74255e+07	1.2943e+07	2.11894
Q9D3A9	Protein tweety homolog 1 OS=Mus musculus GN=Ttyh1 PE=1 SV=1 - [TTYH1_MOUSE]	membrane	1.08486e+07	5.13673e+06	2.11197
P35486	Pyruvate dehydrogenase E1 component subunit alpha, somatic form, mitochondrial OS=Mus musculus GN=Pdha1 PE=1 SV=1 - [ODPA_MOUSE]	nucleus; mitochondrion; organelle lumen	3.20346e+07	1.5201e+07	2.1074
Q60932	Voltage-dependent anion-selective channel protein 1 OS=Mus musculus GN=Vdac1 PE=1 SV=3 - [VDAC1_MOUSE]	nucleus; mitochondrion; membrane	8.75751e+07	4.16843e+07	2.10091
Q9DB72	BTB/POZ domain-containing protein 17 OS=Mus musculus GN=Btbd17 PE=2 SV=1 - [BTBDH_MOUSE]	extracellular	4.49432e+06	2.14682e+06	2.09348
P80316	T-complex protein 1 subunit epsilon OS=Mus musculus GN=Cct5 PE=1 SV=1 - [TCPE_MOUSE]	cytoplasm; cytoskeleton	6.36444e+06	3.05109e+06	2.08596
P61358	60S ribosomal protein L27 OS=Mus musculus GN=Rpl27 PE=1 SV=2 - [RL27_MOUSE]	nucleus; ribosome; membrane	1.37345e+07	6.63561e+06	2.06982
P85094	Isochorismatase domain-containing protein 2A, mitochondrial OS=Mus musculus GN=Isoc2a PE=1 SV=1 - [ISC2A_MOUSE]	nucleus; cytoplasm; mitochondrion	7.50285e+06	3.65704e+06	2.05162
P11798	Calcium/calmodulin-dependent protein kinase type II subunit alpha OS=Mus musculus GN=Camk2a PE=1 SV=2 - [KCC2A_MOUSE]	nucleus; cytoplasm; mitochondrion; membrane	7.16531e+07	3.50739e+07	2.04292
Q78IK2	Up-regulated during skeletal muscle growth protein 5 OS=Mus musculus GN=Usmg5 PE=1 SV=1 - [USMG5_MOUSE]	mitochondrion; membrane	1.10616e+07	5499440	2.0114
P63011	Ras-related protein Rab-3A OS=Mus musculus GN=Rab3a PE=1 SV=1 - [RAB3A_MOUSE]	endosome; cytosol; membrane	2.15843e+07	1.0838e+07	1.99154
Q8BPN8	DmX-like protein 2 OS=Mus musculus GN=Dmxl2 PE=1 SV=3 - [DMXL2_MOUSE]	membrane	6.9855e+06	3.514e+06	1.9879
P09671	Superoxide dismutase [Mn], mitochondrial OS=Mus musculus GN=Sod2 PE=1 SV=3 - [SODM_MOUSE]	cytoplasm; mitochondrion; membrane; organelle lumen	2.57653e+07	1.29792e+07	1.98513
P99029	Peroxiredoxin-5, mitochondrial OS=Mus musculus GN=Prdx5 PE=1 SV=2 - [PRDX5_MOUSE]	nucleus; cytoplasm; mitochondrion; organelle lumen; cytosol	1.00859e+07	5.12711e+06	1.96717
Q9CR62	Mitochondrial 2-oxoglutarate/malate carrier protein OS=Mus musculus GN=Slc25a11 PE=1 SV=3 - [M2OM_MOUSE]	nucleus; mitochondrion; membrane	4.75746e+07	2.43259e+07	1.95572
P62761	Visinin-like protein 1 OS=Mus musculus GN=Vsnl1 PE=1 SV=2 - [VISL1_MOUSE]	cytosol; membrane	1.35871e+07	6.95144e+06	1.95457
Q9JJV2	Profilin-2 OS=Mus musculus GN=Pfn2 PE=1 SV=3 - [PROF2_MOUSE]	cytoplasm; cytoskeleton	2.10605e+07	1.08327e+07	1.94417
P62843	40S ribosomal protein S15 OS=Mus musculus GN=Rps15 PE=2 SV=2 - [RS15_MOUSE]	cytoplasm; ribosome; membrane	1.90918e+07	9.85222e+06	1.93781
P61205	ADP-ribosylation factor 3 OS=Mus musculus GN=Arf3 PE=2 SV=2 - [ARF3_MOUSE]	nucleus; cytoplasm; Golgi	2.04318e+07	1.0559e+07	1.93502
P97351	40S ribosomal protein S3a OS=Mus musculus GN=Rps3a PE=1 SV=3 - [RS3A_MOUSE]	nucleus; cytoplasm; cytosol; ribosome	6.37579e+06	3.3032e+06	1.93019
Q60931	Voltage-dependent anion-selective channel protein 3 OS=Mus musculus GN=Vdac3 PE=1 SV=1 - [VDAC3_MOUSE]	nucleus; mitochondrion; membrane; endoplasmic reticulum	4.92559e+07	2.55372e+07	1.92879
P63038	60 kDa heat shock protein, mitochondrial OS=Mus musculus GN=Hspd1 PE=1 SV=1 - [CH60_MOUSE]	cytoplasm; mitochondrion; membrane; organelle lumen; endosome; endoplasmic reticulum; Golgi; cytosol; cell surface	4.16431e+07	2.16431e+07	1.92408
P46460	Vesicle-fusing ATPase OS=Mus musculus GN=Nsf PE=1 SV=2 - [NSF_MOUSE]	cytoplasm; membrane	7.96805e+07	4.16982e+07	1.91088
Q8CJF9	Protein argonaute-3 OS=Mus musculus GN=Ago3 PE=2 SV=2 - [AGO3_MOUSE]	cytoplasm; membrane	2.14732e+07	1.1251e+07	1.90856
O88935	Synapsin-1 OS=Mus musculus GN=Syn1 PE=1 SV=2 - [SYN1_MOUSE]	Golgi; cytosol; membrane	6.08192e+07	3.19125e+07	1.90581
P28652	Calcium/calmodulin-dependent protein kinase type II subunit beta OS=Mus musculus GN=Camk2b PE=1 SV=2 - [KCC2B_MOUSE]	cytoplasm; cytosol; cytoskeleton; membrane; endoplasmic reticulum	5.68155e+07	3.00052e+07	1.89352
Q9EQH3	Vacuolar protein sorting-associated protein 35 OS=Mus musculus GN=Vps35 PE=1 SV=1 - [VPS35_MOUSE]	cytoplasm; membrane; endosome; cytosol	2.48785e+07	1.31734e+07	1.88854
Q9D1R9	60S ribosomal protein L34 OS=Mus musculus GN=Rpl34 PE=1 SV=2 - [RL34_MOUSE]	mitochondrion; ribosome	1.60163e+07	8.48661e+06	1.88725
Q9CR68	Cytochrome b-c1 complex subunit Rieske, mitochondrial OS=Mus musculus GN=Uqcrfs1 PE=1 SV=1 - [UCRI_MOUSE]	mitochondrion; membrane	8.24536e+06	4.38064e+06	1.88223
Q8BVE3	V-type proton ATPase subunit H OS=Mus musculus GN=Atp6v1h PE=1 SV=1 - [VATH_MOUSE]	membrane	5.56658e+06	2.97435e+06	1.87153
P19157	Glutathione S-transferase P 1 OS=Mus musculus GN=Gstp1 PE=1 SV=2 - [GSTP1_MOUSE]	nucleus; cytoplasm; mitochondrion; cytosol; membrane	2.14827e+07	1.15375e+07	1.862
P17710	Hexokinase-1 OS=Mus musculus GN=Hk1 PE=1 SV=3 - [HXK1_MOUSE]	nucleus; mitochondrion; membrane; cytosol	8.93388e+07	4.83067e+07	1.84941
P52503	NADH dehydrogenase [ubiquinone] iron-sulfur protein 6, mitochondrial OS=Mus musculus GN=Ndufs6 PE=1 SV=2 - [NDUS6_MOUSE]	mitochondrion; membrane	1.51516e+07	8.2597e+06	1.8344
P97820	Mitogen-activated protein kinase kinase kinase kinase 4 OS=Mus musculus GN=Map4k4 PE=1 SV=1 - [M4K4_MOUSE]	cytoplasm	2.3531e+06	1.28835e+06	1.82644
P63044	Vesicle-associated membrane protein 2 OS=Mus musculus GN=Vamp2 PE=1 SV=2 - [VAMP2_MOUSE]	vacuole; membrane	1.46731e+07	8.05303e+06	1.82206
Q9Z1N5	Spliceosome RNA helicase Ddx39b OS=Mus musculus GN=Ddx39b PE=1 SV=1 - [DX39B_MOUSE]	nucleus; spliceosomal complex; cytoplasm	1.66833e+06	919201	1.81498
P62702	40S ribosomal protein S4, X isoform OS=Mus musculus GN=Rps4x PE=2 SV=2 - [RS4X_MOUSE]	nucleus; cytoplasm; ribosome; membrane	4.54693e+07	2.51234e+07	1.80984
Q68FD5	Clathrin heavy chain 1 OS=Mus musculus GN=Cltc PE=1 SV=3 - [CLH1_MOUSE]	mitochondrion; membrane	4.25513e+07	2.3654e+07	1.7989
P62897	Cytochrome c, somatic OS=Mus musculus GN=Cycs PE=1 SV=2 - [CYC_MOUSE]	nucleus; mitochondrion; cytosol	4.96823e+07	2.79042e+07	1.78046
P08249	Malate dehydrogenase, mitochondrial OS=Mus musculus GN=Mdh2 PE=1 SV=3 - [MDHM_MOUSE]	nucleus; cytoplasm; mitochondrion; membrane; organelle lumen	1.98622e+08	1.11571e+08	1.78023
P60843	Eukaryotic initiation factor 4A-I OS=Mus musculus GN=Eif4a1 PE=1 SV=1 - [IF4A1_MOUSE]	cytoplasm; membrane	2.69834e+06	1.53005e+06	1.76356
Q8R366	Immunoglobulin superfamily member 8 OS=Mus musculus GN=Igsf8 PE=1 SV=2 - [IGSF8_MOUSE]	membrane	2.48011e+07	1.42583e+07	1.73941
Q8K183	Pyridoxal kinase OS=Mus musculus GN=Pdxk PE=1 SV=1 - [PDXK_MOUSE]	nucleus; cytoplasm; cytosol	2.90425e+06	1.67289e+06	1.73607
P60710	Actin, cytoplasmic 1 OS=Mus musculus GN=Actb PE=1 SV=1 - [ACTB_MOUSE]	cytoplasm; cytosol; cytoskeleton; membrane	2.45419e+08	1.41398e+08	1.73567
P63318	Protein kinase C gamma type OS=Mus musculus GN=Prkcg PE=1 SV=1 - [KPCG_MOUSE]	nucleus; cytoplasm; cytosol; membrane	8.45478e+06	4.89087e+06	1.72869
P12787	Cytochrome c oxidase subunit 5A, mitochondrial OS=Mus musculus GN=Cox5a PE=1 SV=2 - [COX5A_MOUSE]	mitochondrion; membrane	5.01588e+07	2.90477e+07	1.72677
Q03265	ATP synthase subunit alpha, mitochondrial OS=Mus musculus GN=Atp5a1 PE=1 SV=1 - [ATPA_MOUSE]	mitochondrion; membrane	3.67504e+08	2.13897e+08	1.71813
Q9D0K2	Succinyl-CoA:3-ketoacid coenzyme A transferase 1, mitochondrial OS=Mus musculus GN=Oxct1 PE=1 SV=1 - [SCOT1_MOUSE]	mitochondrion; organelle lumen	5.65102e+06	3.29667e+06	1.71416
Q9R1Q8	Transgelin-3 OS=Mus musculus GN=Tagln3 PE=1 SV=1 - [TAGL3_MOUSE]	nucleus	1.01329e+07	5.93102e+06	1.70846
Q62420	Endophilin-A1 OS=Mus musculus GN=Sh3gl2 PE=1 SV=2 - [SH3G2_MOUSE]	cytoplasm; membrane	1.48088e+07	8.67512e+06	1.70704
Q8BIZ1	Ankyrin repeat and sterile alpha motif domain-containing protein 1B OS=Mus musculus GN=Anks1b PE=1 SV=3 - [ANS1B_MOUSE]	nucleus; cytoplasm; membrane	3.01835e+06	1.76992e+06	1.70536
P70296	Phosphatidylethanolamine-binding protein 1 OS=Mus musculus GN=Pebp1 PE=1 SV=3 - [PEBP1_MOUSE]	nucleus; cytoplasm; mitochondrion; membrane; endoplasmic reticulum; Golgi; cell surface	3.659e+07	2.17167e+07	1.68488
Q9CR57	60S ribosomal protein L14 OS=Mus musculus GN=Rpl14 PE=1 SV=3 - [RL14_MOUSE]	cytoplasm; ribosome; membrane	9.05637e+06	5.39528e+06	1.67857
Q9DB41	Mitochondrial glutamate carrier 2 OS=Mus musculus GN=Slc25a18 PE=2 SV=4 - [GHC2_MOUSE]	mitochondrion; membrane	4.71273e+07	2.80916e+07	1.67763
Q9CPU4	Microsomal glutathione S-transferase 3 OS=Mus musculus GN=Mgst3 PE=1 SV=1 - [MGST3_MOUSE]	endoplasmic reticulum; membrane	1.31227e+07	7.83815e+06	1.67421
P07901	Heat shock protein HSP 90-alpha OS=Mus musculus GN=Hsp90aa1 PE=1 SV=4 - [HS90A_MOUSE]	nucleus; cytoplasm; mitochondrion; membrane; cytosol; cell surface	1.0081e+07	6.04898e+06	1.66657
Q6ZPE2	Myotubularin-related protein 5 OS=Mus musculus GN=Sbf1 PE=1 SV=2 - [MTMR5_MOUSE]	nucleus	3.12628e+06	1.88779e+06	1.65606
P15532	Nucleoside diphosphate kinase A OS=Mus musculus GN=Nme1 PE=1 SV=1 - [NDKA_MOUSE]	nucleus; cytoplasm; mitochondrion; membrane; cytosol	1.95696e+07	1.18414e+07	1.65264
Q9WVJ2	26S proteasome non-ATPase regulatory subunit 13 OS=Mus musculus GN=Psmd13 PE=1 SV=1 - [PSD13_MOUSE]	proteasome; nucleus; cytosol; membrane	4.08776e+07	2.48615e+07	1.64421
P61922	4-aminobutyrate aminotransferase, mitochondrial OS=Mus musculus GN=Abat PE=1 SV=1 - [GABT_MOUSE]	mitochondrion; organelle lumen	1.45944e+07	8.89525e+06	1.6407
Q99LC3	NADH dehydrogenase [ubiquinone] 1 alpha subcomplex subunit 10, mitochondrial OS=Mus musculus GN=Ndufa10 PE=1 SV=1 - [NDUAA_MOUSE]	mitochondrion; organelle lumen	1.28667e+07	7.91813e+06	1.62496
P46097	Synaptotagmin-2 OS=Mus musculus GN=Syt2 PE=1 SV=1 - [SYT2_MOUSE]	cytoplasm; membrane	1.5292e+07	9.48601e+06	1.61206
P62827	GTP-binding nuclear protein Ran OS=Mus musculus GN=Ran PE=1 SV=3 - [RAN_MOUSE]	chromosome; nucleus; cytoplasm; membrane; endosome	6.03976e+06	3.763e+06	1.60504
O35129	Prohibitin-2 OS=Mus musculus GN=Phb2 PE=1 SV=1 - [PHB2_MOUSE]	nucleus; cytoplasm; mitochondrion; membrane; cell surface	1.4056e+07	8.76157e+06	1.60428
P06151	L-lactate dehydrogenase A chain OS=Mus musculus GN=Ldha PE=1 SV=3 - [LDHA_MOUSE]	nucleus; cytoplasm; mitochondrion; cytosol; membrane	2.27107e+07	1.42326e+07	1.59567
P25444	40S ribosomal protein S2 OS=Mus musculus GN=Rps2 PE=2 SV=3 - [RS2_MOUSE]	nucleus; cytoplasm; ribosome; membrane	1.14413e+07	7.18256e+06	1.59293
P14206	40S ribosomal protein SA OS=Mus musculus GN=Rpsa PE=1 SV=4 - [RSSA_MOUSE]	nucleus; cytoplasm; cytosol; ribosome; membrane	7.63928e+06	4.80213e+06	1.59081
Q9DBP5	UMP-CMP kinase OS=Mus musculus GN=Cmpk1 PE=1 SV=1 - [KCY_MOUSE]	nucleus; cytoplasm	4.7718e+06	3.00358e+06	1.58871
P11983	T-complex protein 1 subunit alpha OS=Mus musculus GN=Tcp1 PE=1 SV=3 - [TCPA_MOUSE]	nucleus; cytoplasm; Golgi; cytoskeleton; membrane	3.32282e+06	2.10413e+06	1.57919
Q9JIA7	Sphingosine kinase 2 OS=Mus musculus GN=Sphk2 PE=1 SV=2 - [SPHK2_MOUSE]	vacuole; membrane; cytosol	987881	627444	1.57445
Q3UUI3	Acyl-coenzyme A thioesterase THEM4 OS=Mus musculus GN=Them4 PE=1 SV=1 - [THEM4_MOUSE]	cytoplasm; mitochondrion; membrane; cytosol	4.00493e+06	2.56392e+06	1.56204
P68033	Actin, alpha cardiac muscle 1 OS=Mus musculus GN=Actc1 PE=1 SV=1 - [ACTC_MOUSE]	cytoplasm; cytoskeleton; membrane	2.19892e+08	1.41398e+08	1.55513
Q9R1P3	Proteasome subunit beta type-2 OS=Mus musculus GN=Psmb2 PE=1 SV=1 - [PSB2_MOUSE]	proteasome; nucleus; cytoplasm; cytosol; membrane	4.65266e+06	3.00104e+06	1.55035
Q8CF66	Ragulator complex protein LAMTOR4 OS=Mus musculus GN=Lamtor4 PE=3 SV=2 - [LTOR4_MOUSE]	vacuole	2.05035e+07	1.32265e+07	1.55018
P62204	Calmodulin OS=Mus musculus GN=Calm1 PE=1 SV=2 - [CALM_MOUSE]	nucleus; cytoplasm; cytosol; cytoskeleton; membrane	2.21531e+07	1.44934e+07	1.5285
Q9CZM2	60S ribosomal protein L15 OS=Mus musculus GN=Rpl15 PE=2 SV=4 - [RL15_MOUSE]	nucleus; ribosome; membrane	9.46638e+06	6.21536e+06	1.52306
Q9CQR4	Acyl-coenzyme A thioesterase 13 OS=Mus musculus GN=Acot13 PE=1 SV=1 - [ACO13_MOUSE]	nucleus; cytoplasm; mitochondrion; cytosol; cytoskeleton	9.56122e+06	6.30905e+06	1.51548
P03911	NADH-ubiquinone oxidoreductase chain 4 OS=Mus musculus GN=Mtnd4 PE=1 SV=1 - [NU4M_MOUSE]	mitochondrion; membrane	2.23119e+06	1.47364e+06	1.51406
P10637	Microtubule-associated protein tau OS=Mus musculus GN=Mapt PE=1 SV=3 - [TAU_MOUSE]	nucleus; cytoplasm; cytosol; cytoskeleton; membrane	3.97135e+07	2.63178e+07	1.509
P68372	Tubulin beta-4B chain OS=Mus musculus GN=Tubb4b PE=1 SV=1 - [TBB4B_MOUSE]	nucleus; cytoplasm; cytoskeleton	3.01059e+08	2.00881e+08	1.49869
Q9D6F9	Tubulin beta-4A chain OS=Mus musculus GN=Tubb4a PE=1 SV=3 - [TBB4A_MOUSE]	nucleus; cytoplasm; cytoskeleton; membrane	3.01059e+08	2.00881e+08	1.49869
P99024	Tubulin beta-5 chain OS=Mus musculus GN=Tubb5 PE=1 SV=1 - [TBB5_MOUSE]	nucleus; cytoplasm; cytosol; cytoskeleton; membrane	3.01059e+08	2.00881e+08	1.49869
P84089	Enhancer of rudimentary homolog OS=Mus musculus GN=Erh PE=1 SV=1 - [ERH_MOUSE]	membrane	1.54992e+06	1.03702e+06	1.49459
Q9D855	Cytochrome b-c1 complex subunit 7 OS=Mus musculus GN=Uqcrb PE=1 SV=3 - [QCR7_MOUSE]	mitochondrion; membrane	1.93299e+07	1.30641e+07	1.47963
Q9CPP6	NADH dehydrogenase [ubiquinone] 1 alpha subcomplex subunit 5 OS=Mus musculus GN=Ndufa5 PE=1 SV=3 - [NDUA5_MOUSE]	mitochondrion; membrane	5.04078e+06	3.40839e+06	1.47894
Q9Z1G3	V-type proton ATPase subunit C 1 OS=Mus musculus GN=Atp6v1c1 PE=1 SV=4 - [VATC1_MOUSE]	cytoplasm; membrane	1.71979e+06	1.17956e+06	1.45799
P99028	Cytochrome b-c1 complex subunit 6, mitochondrial OS=Mus musculus GN=Uqcrh PE=1 SV=2 - [QCR6_MOUSE]	mitochondrion; membrane	2.68321e+07	1.84444e+07	1.45475
P24369	Peptidyl-prolyl cis-trans isomerase B OS=Mus musculus GN=Ppib PE=1 SV=2 - [PPIB_MOUSE]	nucleus; endoplasmic reticulum; organelle lumen; membrane	2.49664e+06	1.72832e+06	1.44455
Q9DCX2	ATP synthase subunit d, mitochondrial OS=Mus musculus GN=Atp5h PE=1 SV=3 - [ATP5H_MOUSE]	cytoplasm; mitochondrion; membrane	3.4356e+07	2.38535e+07	1.44029
Q9R1P4	Proteasome subunit alpha type-1 OS=Mus musculus GN=Psma1 PE=1 SV=1 - [PSA1_MOUSE]	proteasome; nucleus; cytoplasm; cytosol	2.99185e+06	2078975	1.4391
Q6PHZ2	Calcium/calmodulin-dependent protein kinase type II subunit delta OS=Mus musculus GN=Camk2d PE=1 SV=1 - [KCC2D_MOUSE]	nucleus; cytoplasm; cytosol; membrane; endoplasmic reticulum	2.99859e+07	2.084e+07	1.43887
Q7TMM9	Tubulin beta-2A chain OS=Mus musculus GN=Tubb2a PE=1 SV=1 - [TBB2A_MOUSE]	nucleus; cytoplasm; cytoskeleton; membrane	2.7701e+08	1.93027e+08	1.43509
P47911	60S ribosomal protein L6 OS=Mus musculus GN=Rpl6 PE=1 SV=3 - [RL6_MOUSE]	nucleus; cytoplasm; ribosome; membrane	2.49081e+07	1.74411e+07	1.42812
P48771	Cytochrome c oxidase subunit 7A2, mitochondrial OS=Mus musculus GN=Cox7a2 PE=1 SV=2 - [CX7A2_MOUSE]	mitochondrion; membrane	1.14207e+07	8.04969e+06	1.41877
P11499	Heat shock protein HSP 90-beta OS=Mus musculus GN=Hsp90ab1 PE=1 SV=3 - [HS90B_MOUSE]	cytoplasm; mitochondrion; cytosol; cell surface; membrane	1.0081e+07	7.12436e+06	1.41501
P61164	Alpha-centractin OS=Mus musculus GN=Actr1a PE=2 SV=1 - [ACTZ_MOUSE]	cytoplasm; cytoskeleton	2.84255e+07	2.01505e+07	1.41066
Q9JIA1	Leucine-rich glioma-inactivated protein 1 OS=Mus musculus GN=Lgi1 PE=1 SV=1 - [LGI1_MOUSE]	extracellular	7.65895e+06	5.45355e+06	1.4044
P29595	NEDD8 OS=Mus musculus GN=Nedd8 PE=1 SV=2 - [NEDD8_MOUSE]	nucleus	2.97233e+07	2.12307e+07	1.40001
Q9D3D9	ATP synthase subunit delta, mitochondrial OS=Mus musculus GN=Atp5d PE=1 SV=1 - [ATPD_MOUSE]	mitochondrion; membrane	3.03981e+07	2.17768e+07	1.39589
P16330	2',3'-cyclic-nucleotide 3'-phosphodiesterase OS=Mus musculus GN=Cnp PE=1 SV=3 - [CN37_MOUSE]	nucleus; cytoplasm; membrane	1.05944e+08	7.5943e+07	1.39505
P60879	Synaptosomal-associated protein 25 OS=Mus musculus GN=Snap25 PE=1 SV=1 - [SNP25_MOUSE]	cytoplasm; endosome; cytosol; membrane; cytoskeleton	1.47066e+07	1.05499e+07	1.39401
Q8C8R3	Ankyrin-2 OS=Mus musculus GN=Ank2 PE=1 SV=2 - [ANK2_MOUSE]	cytoplasm; cytoskeleton; membrane	9.26238e+06	6.65064e+06	1.39271
P06745	Glucose-6-phosphate isomerase OS=Mus musculus GN=Gpi PE=1 SV=4 - [G6PI_MOUSE]	extracellular; cytoplasm; cytosol; membrane	1.50845e+07	1.08369e+07	1.39196
P61979	Heterogeneous nuclear ribonucleoprotein K OS=Mus musculus GN=Hnrnpk PE=1 SV=1 - [HNRPK_MOUSE]	nucleus; spliceosomal complex; cytoplasm; mitochondrion; cytosol; membrane	7.27208e+06	5.23433e+06	1.38931
P17427	AP-2 complex subunit alpha-2 OS=Mus musculus GN=Ap2a2 PE=1 SV=2 - [AP2A2_MOUSE]	membrane	1.89212e+08	1.36783e+08	1.3833
P63101	14-3-3 protein zeta/delta OS=Mus musculus GN=Ywhaz PE=1 SV=1 - [1433Z_MOUSE]	nucleus; cytoplasm; mitochondrion; cytosol; membrane; vacuole	6.16362e+07	4.46726e+07	1.37973
Q60597	2-oxoglutarate dehydrogenase, mitochondrial OS=Mus musculus GN=Ogdh PE=1 SV=3 - [ODO1_MOUSE]	mitochondrion; organelle lumen; membrane	7.37373e+06	5.35106e+06	1.378
P17183	Gamma-enolase OS=Mus musculus GN=Eno2 PE=1 SV=2 - [ENOG_MOUSE]	cytoplasm; membrane	4.46521e+07	3.25341e+07	1.37247
P41105	60S ribosomal protein L28 OS=Mus musculus GN=Rpl28 PE=1 SV=2 - [RL28_MOUSE]	cytoplasm; ribosome; membrane	6.0156e+06	4.41138e+06	1.36365
P35802	Neuronal membrane glycoprotein M6-a OS=Mus musculus GN=Gpm6a PE=1 SV=1 - [GPM6A_MOUSE]	membrane	1.26314e+07	9.28134e+06	1.36094
Q99KC8	von Willebrand factor A domain-containing protein 5A OS=Mus musculus GN=Vwa5a PE=1 SV=2 - [VMA5A_MOUSE]	nucleus	7.88856e+06	5.79915e+06	1.3603
P05063	Fructose-bisphosphate aldolase C OS=Mus musculus GN=Aldoc PE=1 SV=4 - [ALDOC_MOUSE]	cytoplasm; mitochondrion	1.29013e+07	9.48577e+06	1.36007
P68254	14-3-3 protein theta OS=Mus musculus GN=Ywhaq PE=1 SV=1 - [1433T_MOUSE]	cytoplasm; Golgi; cytosol; membrane	5.05942e+07	3.72425e+07	1.35851
Q9CQV8	14-3-3 protein beta/alpha OS=Mus musculus GN=Ywhab PE=1 SV=3 - [1433B_MOUSE]	nucleus; cytoplasm; cytosol; membrane	5.05942e+07	3.72425e+07	1.35851
Q8BIK4	Dedicator of cytokinesis protein 9 OS=Mus musculus GN=Dock9 PE=2 SV=2 - [DOCK9_MOUSE]	membrane	3.40953e+06	2.51354e+06	1.35647
Q8VCM8	Nicalin OS=Mus musculus GN=Ncln PE=2 SV=2 - [NCLN_MOUSE]	nucleus; endoplasmic reticulum; membrane	34100407	2.51595e+07	1.35537
Q04447	Creatine kinase B-type OS=Mus musculus GN=Ckb PE=1 SV=1 - [KCRB_MOUSE]	cytoplasm; mitochondrion	4.02384e+07	2.99478e+07	1.34362
P68369	Tubulin alpha-1A chain OS=Mus musculus GN=Tuba1a PE=1 SV=1 - [TBA1A_MOUSE]	nucleus; cytoplasm; cytoskeleton; endosome	4.2647e+08	3.18485e+08	1.33906
Q6A4J8	Ubiquitin carboxyl-terminal hydrolase 7 OS=Mus musculus GN=Usp7 PE=1 SV=1 - [UBP7_MOUSE]	nucleus; cytoplasm; cytosol	6.40949e+06	4.8036e+06	1.33431
P38647	Stress-70 protein, mitochondrial OS=Mus musculus GN=Hspa9 PE=1 SV=3 - [GRP75_MOUSE]	nucleus; cytoplasm; mitochondrion	8.3698e+06	6.29761e+06	1.32904
P04370	Myelin basic protein OS=Mus musculus GN=Mbp PE=1 SV=2 - [MBP_MOUSE]	nucleus; cytoplasm; membrane	5.47362e+08	4.12581e+08	1.32668
O08749	Dihydrolipoyl dehydrogenase, mitochondrial OS=Mus musculus GN=Dld PE=1 SV=2 - [DLDH_MOUSE]	nucleus; cytoplasm; mitochondrion; organelle lumen	2.18108e+07	1.64438e+07	1.32639
Q99P72	Reticulon-4 OS=Mus musculus GN=Rtn4 PE=1 SV=2 - [RTN4_MOUSE]	cytoplasm; endoplasmic reticulum; membrane	2.04078e+06	1.53975e+06	1.32539
Q5U4F6	WD repeat-containing protein 34 OS=Mus musculus GN=Wdr34 PE=2 SV=2 - [WDR34_MOUSE]	cytoplasm; cytoskeleton	1.88664e+07	1.42671e+07	1.32237
P17426	AP-2 complex subunit alpha-1 OS=Mus musculus GN=Ap2a1 PE=1 SV=1 - [AP2A1_MOUSE]	membrane	1.9445e+08	1.47266e+08	1.3204
P18760	Cofilin-1 OS=Mus musculus GN=Cfl1 PE=1 SV=3 - [COF1_MOUSE]	extracellular; nucleus; cytoplasm; cytosol; cytoskeleton; membrane	2.4629e+07	1.86837e+07	1.31821
P47708	Rabphilin-3A OS=Mus musculus GN=Rph3a PE=1 SV=2 - [RP3A_MOUSE]	Golgi; cytosol; membrane	7.48068e+06	5.67943e+06	1.31715
P51863	V-type proton ATPase subunit d 1 OS=Mus musculus GN=Atp6v0d1 PE=1 SV=2 - [VA0D1_MOUSE]	membrane; endosome	2.92577e+07	2.22474e+07	1.31511
Q6IRU5	Clathrin light chain B OS=Mus musculus GN=Cltb PE=1 SV=1 - [CLCB_MOUSE]	cytoplasm; membrane	8.08127e+06	6.16663e+06	1.31048
Q8QZT1	Acetyl-CoA acetyltransferase, mitochondrial OS=Mus musculus GN=Acat1 PE=1 SV=1 - [THIL_MOUSE]	mitochondrion; membrane; organelle lumen	1.34069e+07	1.02937e+07	1.30244
P13595	Neural cell adhesion molecule 1 OS=Mus musculus GN=Ncam1 PE=1 SV=3 - [NCAM1_MOUSE]	cytoplasm; membrane; cell surface	2.91702e+07	2.24101e+07	1.30166
Q91WD5	NADH dehydrogenase [ubiquinone] iron-sulfur protein 2, mitochondrial OS=Mus musculus GN=Ndufs2 PE=1 SV=1 - [NDUS2_MOUSE]	mitochondrion; membrane	6.26719e+06	4.83192e+06	1.29704
P61982	14-3-3 protein gamma OS=Mus musculus GN=Ywhag PE=1 SV=2 - [1433G_MOUSE]	cytoplasm; cytosol; membrane	5.05942e+07	3.953e+07	1.27989
Q61923	Potassium voltage-gated channel subfamily A member 6 OS=Mus musculus GN=Kcna6 PE=2 SV=1 - [KCNA6_MOUSE]	membrane	4.70138e+06	3.69215e+06	1.27334
P09411	Phosphoglycerate kinase 1 OS=Mus musculus GN=Pgk1 PE=1 SV=4 - [PGK1_MOUSE]	cytoplasm; cytosol; membrane	1.26577e+08	1.0038e+08	1.26097
P67778	Prohibitin OS=Mus musculus GN=Phb PE=1 SV=1 - [PHB_MOUSE]	nucleus; cytoplasm; mitochondrion; membrane; endosome; cell surface	9.69321e+06	7.72478e+06	1.25482
Q06185	ATP synthase subunit e, mitochondrial OS=Mus musculus GN=Atp5i PE=1 SV=2 - [ATP5I_MOUSE]	mitochondrion; membrane	6.8093e+07	5.44648e+07	1.25022
P97450	ATP synthase-coupling factor 6, mitochondrial OS=Mus musculus GN=Atp5j PE=1 SV=1 - [ATP5J_MOUSE]	mitochondrion; membrane	2.88256e+07	2.31086e+07	1.2474
P62631	Elongation factor 1-alpha 2 OS=Mus musculus GN=Eef1a2 PE=1 SV=1 - [EF1A2_MOUSE]	nucleus; cytoplasm	1.38665e+08	1.11184e+08	1.24716
Q99M71	Mammalian ependymin-related protein 1 OS=Mus musculus GN=Epdr1 PE=2 SV=1 - [EPDR1_MOUSE]	extracellular; vacuole	4.55122e+06	3.65638e+06	1.24473
Q8BGQ7	Alanine--tRNA ligase, cytoplasmic OS=Mus musculus GN=Aars PE=1 SV=1 - [SYAC_MOUSE]	cytoplasm; cytosol; membrane	6.87232e+06	5.5323e+06	1.24222
P45952	Medium-chain specific acyl-CoA dehydrogenase, mitochondrial OS=Mus musculus GN=Acadm PE=1 SV=1 - [ACADM_MOUSE]	nucleus; mitochondrion; organelle lumen; membrane	3.94395e+06	3.21481e+06	1.22681
P68368	Tubulin alpha-4A chain OS=Mus musculus GN=Tuba4a PE=1 SV=1 - [TBA4A_MOUSE]	cytoplasm; cytoskeleton	4.18498e+08	3.43408e+08	1.21866
Q91V14	Solute carrier family 12 member 5 OS=Mus musculus GN=Slc12a5 PE=1 SV=2 - [S12A5_MOUSE]	membrane	4.00347e+06	3.31287e+06	1.20846
P62259	14-3-3 protein epsilon OS=Mus musculus GN=Ywhae PE=1 SV=1 - [1433E_MOUSE]	cytoplasm; mitochondrion; cytosol; membrane	4.82983e+07	4.00236e+07	1.20675
P10649	Glutathione S-transferase Mu 1 OS=Mus musculus GN=Gstm1 PE=1 SV=2 - [GSTM1_MOUSE]	extracellular; cytoplasm	2.05555e+07	1.7044e+07	1.20602
P16858	Glyceraldehyde-3-phosphate dehydrogenase OS=Mus musculus GN=Gapdh PE=1 SV=2 - [G3P_MOUSE]	nucleus; cytoplasm; mitochondrion; cytosol; cytoskeleton; membrane	1.6524e+08	1.37848e+08	1.19871
Q8R1I1	Cytochrome b-c1 complex subunit 9 OS=Mus musculus GN=Uqcr10 PE=1 SV=1 - [QCR9_MOUSE]	mitochondrion; membrane	1.35717e+07	1.138e+07	1.19259
Q9WVQ1	Membrane-associated guanylate kinase, WW and PDZ domain-containing protein 2 OS=Mus musculus GN=Magi2 PE=1 SV=2 - [MAGI2_MOUSE]	nucleus; cytoplasm; endosome; membrane	1.57954e+07	1.32827e+07	1.18917
P10126	Elongation factor 1-alpha 1 OS=Mus musculus GN=Eef1a1 PE=1 SV=3 - [EF1A1_MOUSE]	nucleus; cytoplasm; mitochondrion; cytosol; membrane; cytoskeleton	1.31879e+08	1.10935e+08	1.1888
P62746	Rho-related GTP-binding protein RhoB OS=Mus musculus GN=Rhob PE=1 SV=1 - [RHOB_MOUSE]	nucleus; endosome; cytosol; membrane	8.32659e+06	7.03032e+06	1.18438
P16546	Spectrin alpha chain, non-erythrocytic 1 OS=Mus musculus GN=Sptan1 PE=1 SV=4 - [SPTN1_MOUSE]	cytoplasm; cytoskeleton; membrane	1.86128e+07	1.5737e+07	1.18274
P62301	40S ribosomal protein S13 OS=Mus musculus GN=Rps13 PE=1 SV=2 - [RS13_MOUSE]	nucleus; ribosome; membrane	1.04839e+07	8.87252e+06	1.18162
Q9CR21	Acyl carrier protein, mitochondrial OS=Mus musculus GN=Ndufab1 PE=1 SV=1 - [ACPM_MOUSE]	mitochondrion	8.91704e+06	7.56589e+06	1.17858
Q61361	Brevican core protein OS=Mus musculus GN=Bcan PE=1 SV=2 - [PGCB_MOUSE]	extracellular	4504565	3.83326e+06	1.17513
Q9D8N0	Elongation factor 1-gamma OS=Mus musculus GN=Eef1g PE=1 SV=3 - [EF1G_MOUSE]	nucleus; cytoplasm; endoplasmic reticulum; membrane	6.41742e+06	5.47047e+06	1.1731
P0CG49	Polyubiquitin-B OS=Mus musculus GN=Ubb PE=2 SV=1 - [UBB_MOUSE]	nucleus; cytoplasm; mitochondrion; cytosol	2.87097e+07	2.45332e+07	1.17024
P56391	Cytochrome c oxidase subunit 6B1 OS=Mus musculus GN=Cox6b1 PE=1 SV=2 - [CX6B1_MOUSE]	mitochondrion; membrane	3.17911e+07	2.72591e+07	1.16626
Q62425	Cytochrome c oxidase subunit NDUFA4 OS=Mus musculus GN=Ndufa4 PE=1 SV=2 - [NDUA4_MOUSE]	mitochondrion; membrane	6.99883e+07	6.02233e+07	1.16215
P60521	Gamma-aminobutyric acid receptor-associated protein-like 2 OS=Mus musculus GN=Gabarapl2 PE=1 SV=1 - [GBRL2_MOUSE]	membrane; cytoplasm; vacuole; Golgi; cytosol	2.00469e+06	1.73379e+06	1.15625
P62908	40S ribosomal protein S3 OS=Mus musculus GN=Rps3 PE=1 SV=1 - [RS3_MOUSE]	nucleus; cytoplasm; mitochondrion; membrane; organelle lumen; cytosol; ribosome; cytoskeleton	1.02165e+07	8.94512e+06	1.14214
P62270	40S ribosomal protein S18 OS=Mus musculus GN=Rps18 PE=1 SV=3 - [RS18_MOUSE]	nucleus; cytoplasm; cytosol; ribosome; membrane	7.65678e+06	6.71002e+06	1.1411
Q9Z2U0	Proteasome subunit alpha type-7 OS=Mus musculus GN=Psma7 PE=1 SV=1 - [PSA7_MOUSE]	proteasome; nucleus; cytoplasm; cytosol	5.16164e+06	4.57072e+06	1.12928
Q99020	Heterogeneous nuclear ribonucleoprotein A/B OS=Mus musculus GN=Hnrnpab PE=1 SV=1 - [ROAA_MOUSE]	nucleus; cytoplasm	1.03504e+07	9.17721e+06	1.12784
P63158	High mobility group protein B1 OS=Mus musculus GN=Hmgb1 PE=1 SV=2 - [HMGB1_MOUSE]	chromosome; extracellular; nucleus; cytoplasm; cell surface	1.6677e+07	1.47879e+07	1.12774
Q61206	Platelet-activating factor acetylhydrolase IB subunit beta OS=Mus musculus GN=Pafah1b2 PE=1 SV=2 - [PA1B2_MOUSE]	cytoplasm; cytosol; membrane	8.02722e+06	7.11802e+06	1.12773
Q8BG32	26S proteasome non-ATPase regulatory subunit 11 OS=Mus musculus GN=Psmd11 PE=1 SV=3 - [PSD11_MOUSE]	proteasome; nucleus; membrane	3.4306e+06	3.04648e+06	1.12608
Q9R0P5	Destrin OS=Mus musculus GN=Dstn PE=1 SV=3 - [DEST_MOUSE]	cytoplasm; cytoskeleton	5316065	4.7408e+06	1.12134
O08553	Dihydropyrimidinase-related protein 2 OS=Mus musculus GN=Dpysl2 PE=1 SV=2 - [DPYL2_MOUSE]	cytoplasm; mitochondrion; cytosol; cytoskeleton; membrane	7.73005e+07	6.93145e+07	1.11521
P63085	Mitogen-activated protein kinase 1 OS=Mus musculus GN=Mapk1 PE=1 SV=3 - [MK01_MOUSE]	nucleus; cytoplasm; mitochondrion; endosome; Golgi; cytosol; cytoskeleton; membrane	3.8224e+06	3.42963e+06	1.11452
P19096	Fatty acid synthase OS=Mus musculus GN=Fasn PE=1 SV=2 - [FAS_MOUSE]	cytoplasm; mitochondrion; Golgi; membrane	1.00684e+06	903629	1.11422
Q64487	Receptor-type tyrosine-protein phosphatase delta OS=Mus musculus GN=Ptprd PE=1 SV=3 - [PTPRD_MOUSE]	membrane	6.18991e+06	5.63451e+06	1.09857
Q8BH59	Calcium-binding mitochondrial carrier protein Aralar1 OS=Mus musculus GN=Slc25a12 PE=1 SV=1 - [CMC1_MOUSE]	mitochondrion; membrane	2.75706e+07	2.53458e+07	1.08778
P08113	Endoplasmin OS=Mus musculus GN=Hsp90b1 PE=1 SV=2 - [ENPL_MOUSE]	extracellular; nucleus; endoplasmic reticulum; organelle lumen; membrane; cytosol	5.44553e+06	5.06358e+06	1.07543
O35678	Monoglyceride lipase OS=Mus musculus GN=Mgll PE=1 SV=1 - [MGLL_MOUSE]	cytoplasm; cytosol; membrane	6.17815e+06	5.75894e+06	1.07279
P10852	4F2 cell-surface antigen heavy chain OS=Mus musculus GN=Slc3a2 PE=1 SV=1 - [4F2_MOUSE]	nucleus; cytoplasm; membrane; cell surface	2.05147e+07	1.93202e+07	1.06183
O70318	Band 4.1-like protein 2 OS=Mus musculus GN=Epb41l2 PE=1 SV=2 - [E41L2_MOUSE]	nucleus; cytoplasm; cytoskeleton; membrane	1.00883e+07	9.50278e+06	1.06161
Q9CZW5	Mitochondrial import receptor subunit TOM70 OS=Mus musculus GN=Tomm70a PE=1 SV=2 - [TOM70_MOUSE]	mitochondrion; membrane	2.20377e+07	2.07784e+07	1.06061
Q9D8Y0	EF-hand domain-containing protein D2 OS=Mus musculus GN=Efhd2 PE=1 SV=1 - [EFHD2_MOUSE]	membrane	4.44137e+06	4228825	1.05026
Q80WJ7	Protein LYRIC OS=Mus musculus GN=Mtdh PE=1 SV=1 - [LYRIC_MOUSE]	nucleus; cytoplasm; endoplasmic reticulum; membrane	990756	944910	1.04852
P10853	Histone H2B type 1-F/J/L OS=Mus musculus GN=Hist1h2bf PE=1 SV=2 - [H2B1F_MOUSE]	chromosome; nucleus; cytoplasm	2.29189e+06	2.19142e+06	1.04584
P40336	Vacuolar protein sorting-associated protein 26A OS=Mus musculus GN=Vps26a PE=1 SV=1 - [VP26A_MOUSE]	cytoplasm; endosome; cytosol; membrane	5.82669e+06	5.57999e+06	1.04421
P17182	Alpha-enolase OS=Mus musculus GN=Eno1 PE=1 SV=3 - [ENOA_MOUSE]	nucleus; cytoplasm; membrane	4.90657e+07	4.70604e+07	1.04261
Q80XN0	D-beta-hydroxybutyrate dehydrogenase, mitochondrial OS=Mus musculus GN=Bdh1 PE=1 SV=2 - [BDH_MOUSE]	nucleus; cytoplasm; mitochondrion; membrane; organelle lumen	1.86444e+07	1.78868e+07	1.04236
Q9CZU6	Citrate synthase, mitochondrial OS=Mus musculus GN=Cs PE=1 SV=1 - [CISY_MOUSE]	nucleus; mitochondrion; organelle lumen	6.77902e+07	6.50487e+07	1.04215
Q8K3J1	NADH dehydrogenase [ubiquinone] iron-sulfur protein 8, mitochondrial OS=Mus musculus GN=Ndufs8 PE=1 SV=1 - [NDUS8_MOUSE]	mitochondrion; membrane	1.38565e+07	1.33888e+07	1.03494
P20029	78 kDa glucose-regulated protein OS=Mus musculus GN=Hspa5 PE=1 SV=3 - [GRP78_MOUSE]	extracellular; nucleus; cytoplasm; mitochondrion; endoplasmic reticulum; organelle lumen; membrane; cell surface	1.559e+07	1.51538e+07	1.02879
Q8BGN3	Ectonucleotide pyrophosphatase/phosphodiesterase family member 6 OS=Mus musculus GN=Enpp6 PE=2 SV=1 - [ENPP6_MOUSE]	extracellular; membrane	3.30691e+06	3.2193e+06	1.02721
Q922B2	Aspartate--tRNA ligase, cytoplasmic OS=Mus musculus GN=Dars PE=2 SV=2 - [SYDC_MOUSE]	cytoplasm; membrane	4.4996e+06	4.39289e+06	1.02429
P09528	Ferritin heavy chain OS=Mus musculus GN=Fth1 PE=1 SV=2 - [FRIH_MOUSE]	extracellular; nucleus; mitochondrion; organelle lumen	4.17558e+06	4.09683e+06	1.01922
P55302	Alpha-2-macroglobulin receptor-associated protein OS=Mus musculus GN=Lrpap1 PE=1 SV=1 - [AMRP_MOUSE]	extracellular; cytoplasm; endoplasmic reticulum; membrane; cell surface; organelle lumen	4.7124e+06	4.63258e+06	1.01723
Q3UX10	Tubulin alpha chain-like 3 OS=Mus musculus GN=Tubal3 PE=2 SV=2 - [TBAL3_MOUSE]	cytoplasm; cytoskeleton	3.43286e+07	3.37721e+07	1.01648
Q91YP0	L-2-hydroxyglutarate dehydrogenase, mitochondrial OS=Mus musculus GN=L2hgdh PE=1 SV=1 - [L2HDH_MOUSE]	mitochondrion	1.854e+06	1.82781e+06	1.01433
Q99LR1	Monoacylglycerol lipase ABHD12 OS=Mus musculus GN=Abhd12 PE=1 SV=2 - [ABD12_MOUSE]	mitochondrion; membrane	3.3298e+06	3.3031e+06	1.00808
P97315	Cysteine and glycine-rich protein 1 OS=Mus musculus GN=Csrp1 PE=1 SV=3 - [CSRP1_MOUSE]	nucleus; cytoskeleton	8.70959e+06	8.72375e+06	0.998376
P62717	60S ribosomal protein L18a OS=Mus musculus GN=Rpl18a PE=1 SV=1 - [RL18A_MOUSE]	ribosome; membrane	7.20588e+06	7.22026e+06	0.998008
P53026	60S ribosomal protein L10a OS=Mus musculus GN=Rpl10a PE=1 SV=3 - [RL10A_MOUSE]	nucleus; cytoplasm; mitochondrion; ribosome; membrane	7.26069e+06	7.30273e+06	0.994243
Q9Z1P6	NADH dehydrogenase [ubiquinone] 1 alpha subcomplex subunit 7 OS=Mus musculus GN=Ndufa7 PE=1 SV=3 - [NDUA7_MOUSE]	mitochondrion; membrane; ribosome	1.52998e+07	1.55346e+07	0.984886
Q7TSG5	SH3 domain-containing protein 21 OS=Mus musculus GN=Sh3d21 PE=2 SV=1 - [SH321_MOUSE]		1.09603e+08	1.12231e+08	0.976582
Q9DCN2	NADH-cytochrome b5 reductase 3 OS=Mus musculus GN=Cyb5r3 PE=1 SV=3 - [NB5R3_MOUSE]	cytoplasm; mitochondrion; membrane; endoplasmic reticulum; cytosol	1.41627e+07	1.46676e+07	0.965576
O88343	Electrogenic sodium bicarbonate cotransporter 1 OS=Mus musculus GN=Slc4a4 PE=1 SV=2 - [S4A4_MOUSE]	membrane	1.52768e+07	1.58344e+07	0.964786
Q8BGY2	Eukaryotic translation initiation factor 5A-2 OS=Mus musculus GN=Eif5a2 PE=2 SV=3 - [IF5A2_MOUSE]	nucleus; cytoplasm; endoplasmic reticulum; membrane	5.26854e+06	5.46599e+06	0.963877
P61089	Ubiquitin-conjugating enzyme E2 N OS=Mus musculus GN=Ube2n PE=1 SV=1 - [UBE2N_MOUSE]	nucleus; cytoplasm	1.56849e+07	1.62885e+07	0.962945
P26041	Moesin OS=Mus musculus GN=Msn PE=1 SV=3 - [MOES_MOUSE]	nucleus; cytoplasm; cytoskeleton; membrane; cell surface	1.14602e+07	1.19729e+07	0.957178
O35593	26S proteasome non-ATPase regulatory subunit 14 OS=Mus musculus GN=Psmd14 PE=1 SV=2 - [PSDE_MOUSE]	proteasome; nucleus	1.12984e+07	1.18911e+07	0.950152
Q9CVB6	Actin-related protein 2/3 complex subunit 2 OS=Mus musculus GN=Arpc2 PE=1 SV=3 - [ARPC2_MOUSE]	cytoplasm; endosome; Golgi; cytoskeleton; membrane	9.74446e+06	1.04307e+07	0.934208
P62743	AP-2 complex subunit sigma OS=Mus musculus GN=Ap2s1 PE=1 SV=1 - [AP2S1_MOUSE]	membrane	1.22546e+07	1.31401e+07	0.932608
Q9D1G1	Ras-related protein Rab-1B OS=Mus musculus GN=Rab1b PE=1 SV=1 - [RAB1B_MOUSE]	membrane; nucleus; cytoplasm; mitochondrion; Golgi	1.12608e+07	1.21849e+07	0.924157
Q9DBG3	AP-2 complex subunit beta OS=Mus musculus GN=Ap2b1 PE=1 SV=1 - [AP2B1_MOUSE]	membrane	3.41269e+07	3.70584e+07	0.920895
P70193	Leucine-rich repeats and immunoglobulin-like domains protein 1 OS=Mus musculus GN=Lrig1 PE=2 SV=2 - [LRIG1_MOUSE]	membrane	2262805	2.4649e+06	0.918013
Q9WUA3	ATP-dependent 6-phosphofructokinase, platelet type OS=Mus musculus GN=Pfkp PE=1 SV=1 - [PFKAP_MOUSE]	nucleus; cytoplasm; cytosol; membrane	3.76511e+06	4.13562e+06	0.91041
Q9JJI8	60S ribosomal protein L38 OS=Mus musculus GN=Rpl38 PE=3 SV=3 - [RL38_MOUSE]	ribosome	5.69551e+06	6.26399e+06	0.909245
O35643	AP-1 complex subunit beta-1 OS=Mus musculus GN=Ap1b1 PE=1 SV=2 - [AP1B1_MOUSE]	Golgi; membrane	3.33446e+07	3.70584e+07	0.899785
P14824	Annexin A6 OS=Mus musculus GN=Anxa6 PE=1 SV=3 - [ANXA6_MOUSE]	nucleus; cytoplasm; membrane	9.29426e+06	1.04293e+07	0.891172
P63325	40S ribosomal protein S10 OS=Mus musculus GN=Rps10 PE=1 SV=1 - [RS10_MOUSE]	nucleus; cytoplasm; ribosome; membrane	7.5291e+06	8.4597e+06	0.889996
Q60631	Growth factor receptor-bound protein 2 OS=Mus musculus GN=Grb2 PE=1 SV=1 - [GRB2_MOUSE]	nucleus; cytoplasm; endosome; Golgi; cytosol; membrane	7.81496e+06	8.86033e+06	0.882017
Q8BGH2	Sorting and assembly machinery component 50 homolog OS=Mus musculus GN=Samm50 PE=1 SV=1 - [SAM50_MOUSE]	cytoplasm; mitochondrion; membrane	1.22573e+07	1.39319e+07	0.879803
Q9CPQ1	Cytochrome c oxidase subunit 6C OS=Mus musculus GN=Cox6c PE=1 SV=3 - [COX6C_MOUSE]	mitochondrion; membrane	3.85067e+07	4.41744e+07	0.871697
Q8BK30	NADH dehydrogenase [ubiquinone] flavoprotein 3, mitochondrial OS=Mus musculus GN=Ndufv3 PE=3 SV=1 - [NDUV3_MOUSE]	mitochondrion; membrane	5.11112e+06	5.86398e+06	0.871613
Q9QYC0	Alpha-adducin OS=Mus musculus GN=Add1 PE=1 SV=2 - [ADDA_MOUSE]	nucleus; cytoplasm; cytoskeleton; membrane	1.07232e+07	1.23315e+07	0.869582
Q9CQ75	NADH dehydrogenase [ubiquinone] 1 alpha subcomplex subunit 2 OS=Mus musculus GN=Ndufa2 PE=1 SV=3 - [NDUA2_MOUSE]	mitochondrion; membrane	4.0476e+07	4.66239e+07	0.868138
Q64433	10 kDa heat shock protein, mitochondrial OS=Mus musculus GN=Hspe1 PE=1 SV=2 - [CH10_MOUSE]	cytoplasm; mitochondrion; organelle lumen; membrane	3.2808e+07	3.79235e+07	0.86511
Q8K0U4	Heat shock 70 kDa protein 12A OS=Mus musculus GN=Hspa12a PE=1 SV=1 - [HS12A_MOUSE]		2.22366e+06	2.5748e+06	0.863622
Q8R570	Synaptosomal-associated protein 47 OS=Mus musculus GN=Snap47 PE=1 SV=1 - [SNP47_MOUSE]	cytoplasm; membrane	6.79754e+06	7.95492e+06	0.854508
P08551	Neurofilament light polypeptide OS=Mus musculus GN=Nefl PE=1 SV=5 - [NFL_MOUSE]	cytoplasm	4.74786e+06	5.55972e+06	0.853975
Q99PU5	Long-chain-fatty-acid--CoA ligase ACSBG1 OS=Mus musculus GN=Acsbg1 PE=1 SV=1 - [ACBG1_MOUSE]	cytoplasm; endoplasmic reticulum; Golgi	6.52293e+06	7.64702e+06	0.853003
Q9EPJ9	ADP-ribosylation factor GTPase-activating protein 1 OS=Mus musculus GN=Arfgap1 PE=1 SV=2 - [ARFG1_MOUSE]	membrane; cytoplasm; endoplasmic reticulum; Golgi	5.82794e+06	6.84588e+06	0.851307
P97797	Tyrosine-protein phosphatase non-receptor type substrate 1 OS=Mus musculus GN=Sirpa PE=1 SV=1 - [SHPS1_MOUSE]	membrane	9.75559e+06	1.14602e+07	0.851257
P08228	Superoxide dismutase [Cu-Zn] OS=Mus musculus GN=Sod1 PE=1 SV=2 - [SODC_MOUSE]	extracellular; nucleus; cytoplasm; mitochondrion; vacuole; cytosol; membrane	1.28286e+07	1.51033e+07	0.849392
Q5DTL9	Sodium-driven chloride bicarbonate exchanger OS=Mus musculus GN=Slc4a10 PE=1 SV=2 - [S4A10_MOUSE]	membrane	1.54895e+06	1.8265e+06	0.848046
Q9QZ88	Vacuolar protein sorting-associated protein 29 OS=Mus musculus GN=Vps29 PE=1 SV=1 - [VPS29_MOUSE]	cytoplasm; endosome; membrane	8.71826e+06	1.04246e+07	0.836319
Q9CXZ1	NADH dehydrogenase [ubiquinone] iron-sulfur protein 4, mitochondrial OS=Mus musculus GN=Ndufs4 PE=1 SV=3 - [NDUS4_MOUSE]	mitochondrion; membrane	6.86463e+06	8.22288e+06	0.834821
Q9CWZ7	Gamma-soluble NSF attachment protein OS=Mus musculus GN=Napg PE=1 SV=1 - [SNAG_MOUSE]	mitochondrion; membrane	2.01516e+07	2.42003e+07	0.832701
Q60625	Intercellular adhesion molecule 5 OS=Mus musculus GN=Icam5 PE=1 SV=2 - [ICAM5_MOUSE]	membrane	1.40956e+07	1.70613e+07	0.826174
Q5DTY9	BTB/POZ domain-containing protein KCTD16 OS=Mus musculus GN=Kctd16 PE=1 SV=2 - [KCD16_MOUSE]	membrane	6.40418e+06	7.82263e+06	0.818673
P09103	Protein disulfide-isomerase OS=Mus musculus GN=P4hb PE=1 SV=2 - [PDIA1_MOUSE]	endoplasmic reticulum; organelle lumen; membrane	9.73436e+06	1.19661e+07	0.813497
Q91V61	Sideroflexin-3 OS=Mus musculus GN=Sfxn3 PE=1 SV=1 - [SFXN3_MOUSE]	mitochondrion; membrane	7.18545e+06	8.84463e+06	0.812408
Q61207	Prosaposin OS=Mus musculus GN=Psap PE=1 SV=2 - [SAP_MOUSE]	extracellular; mitochondrion; vacuole; Golgi	1.20229e+07	1.49115e+07	0.806283
P51859	Hepatoma-derived growth factor OS=Mus musculus GN=Hdgf PE=1 SV=2 - [HDGF_MOUSE]	nucleus; cytoplasm	5.40913e+06	6.7906e+06	0.796561
Q9WUC3	Lymphocyte antigen 6H OS=Mus musculus GN=Ly6h PE=2 SV=2 - [LY6H_MOUSE]	membrane	1.24025e+07	15598270	0.795121
Q9CR95	Adaptin ear-binding coat-associated protein 1 OS=Mus musculus GN=Necap1 PE=1 SV=2 - [NECP1_MOUSE]	membrane	3.46571e+06	4.39346e+06	0.788835
P28740	Kinesin-like protein KIF2A OS=Mus musculus GN=Kif2a PE=1 SV=2 - [KIF2A_MOUSE]	nucleus; cytoplasm; vacuole; cytoskeleton; membrane	1.5697e+06	1.9965e+06	0.786228
Q62443	Neuronal pentraxin-1 OS=Mus musculus GN=Nptx1 PE=2 SV=1 - [NPTX1_MOUSE]	cytoplasm; mitochondrion; membrane	2.07248e+07	2.63924e+07	0.785255
Q9D0S9	Histidine triad nucleotide-binding protein 2, mitochondrial OS=Mus musculus GN=Hint2 PE=1 SV=1 - [HINT2_MOUSE]	mitochondrion	4.34394e+06	5.61028e+06	0.774283
Q9R1P0	Proteasome subunit alpha type-4 OS=Mus musculus GN=Psma4 PE=1 SV=1 - [PSA4_MOUSE]	proteasome; nucleus; cytoplasm; cytosol	1.65201e+07	21357311	0.773512
P18242	Cathepsin D OS=Mus musculus GN=Ctsd PE=1 SV=1 - [CATD_MOUSE]	extracellular; mitochondrion; vacuole; membrane	2938755	3.81725e+06	0.769862
P00920	Carbonic anhydrase 2 OS=Mus musculus GN=Ca2 PE=1 SV=4 - [CAH2_MOUSE]	cytoplasm; cytosol; membrane	6.8582e+07	9.00516e+07	0.761585
P60469	Liprin-alpha-3 OS=Mus musculus GN=Ppfia3 PE=1 SV=2 - [LIPA3_MOUSE]	cytoplasm	9.19495e+06	1.20757e+07	0.761445
P01942	Hemoglobin subunit alpha OS=Mus musculus GN=Hba PE=1 SV=2 - [HBA_MOUSE]	membrane	3.94625e+08	519458250	0.759685
Q91WJ8	Far upstream element-binding protein 1 OS=Mus musculus GN=Fubp1 PE=1 SV=1 - [FUBP1_MOUSE]	nucleus	1.40348e+06	1.86334e+06	0.753207
Q9R0Y5	Adenylate kinase isoenzyme 1 OS=Mus musculus GN=Ak1 PE=1 SV=1 - [KAD1_MOUSE]	cytoplasm; membrane	6.26828e+06	8.37179e+06	0.748738
O08585	Clathrin light chain A OS=Mus musculus GN=Clta PE=1 SV=2 - [CLCA_MOUSE]	membrane	10472555	1.4004e+07	0.747827
E9Q3L2	Phosphatidylinositol 4-kinase alpha OS=Mus musculus GN=Pi4ka PE=2 SV=2 - [PI4KA_MOUSE]		3.00378e+06	4.04349e+06	0.742868
Q7TQI3	Ubiquitin thioesterase OTUB1 OS=Mus musculus GN=Otub1 PE=1 SV=2 - [OTUB1_MOUSE]	nucleus; cytoplasm	897200	1.23864e+06	0.724344
Q8CHH9	Septin-8 OS=Mus musculus GN=Sept8 PE=1 SV=4 - [SEPT8_MOUSE]	cytoplasm; cytoskeleton	7.82466e+06	1.10462e+07	0.708358
Q7TQF7	Amphiphysin OS=Mus musculus GN=Amph PE=1 SV=1 - [AMPH_MOUSE]	cytoplasm; cytoskeleton; membrane	4.20851e+06	6.00838e+06	0.700439
P14211	Calreticulin OS=Mus musculus GN=Calr PE=1 SV=1 - [CALR_MOUSE]	extracellular; nucleus; cytoplasm; endoplasmic reticulum; organelle lumen; Golgi; cytosol; cell surface; membrane	2.61792e+07	3.80643e+07	0.687761
Q8C1B7	Septin-11 OS=Mus musculus GN=Sept11 PE=1 SV=4 - [SEP11_MOUSE]	cytoplasm; cytoskeleton	8.46537e+06	1.24781e+07	0.678417
P80317	T-complex protein 1 subunit zeta OS=Mus musculus GN=Cct6a PE=1 SV=3 - [TCPZ_MOUSE]	cytoplasm	5.07733e+06	7.55831e+06	0.671754
Q99PP2	Zinc finger protein 318 (Fragment) OS=Mus musculus GN=Znf318 PE=1 SV=2 - [ZN318_MOUSE]	nucleus; cytoplasm	3.31455e+06	4.97884e+06	0.665727
Q9R0P9	Ubiquitin carboxyl-terminal hydrolase isozyme L1 OS=Mus musculus GN=Uchl1 PE=1 SV=1 - [UCHL1_MOUSE]	nucleus; cytoplasm; endoplasmic reticulum; membrane; cytosol	1.69597e+07	2.54951e+07	0.665214
Q9DCT2	NADH dehydrogenase [ubiquinone] iron-sulfur protein 3, mitochondrial OS=Mus musculus GN=Ndufs3 PE=1 SV=2 - [NDUS3_MOUSE]	nucleus; mitochondrion; membrane	1.5653e+07	2.36743e+07	0.66118
Q91ZU0	Ankyrin repeat and SOCS box protein 7 OS=Mus musculus GN=Asb7 PE=2 SV=2 - [ASB7_MOUSE]		5.38944e+06	8.18024e+06	0.658836
Q8BJU0	Small glutamine-rich tetratricopeptide repeat-containing protein alpha OS=Mus musculus GN=Sgta PE=1 SV=2 - [SGTA_MOUSE]	cytoplasm; cytosol; membrane	1.95106e+07	2.98152e+07	0.654383
P51410	60S ribosomal protein L9 OS=Mus musculus GN=Rpl9 PE=1 SV=2 - [RL9_MOUSE]	nucleus; cytoplasm; ribosome; membrane	2.49412e+06	3.90118e+06	0.639325
Q8BG39	Synaptic vesicle glycoprotein 2B OS=Mus musculus GN=Sv2b PE=1 SV=1 - [SV2B_MOUSE]	membrane	1.43983e+07	2.26524e+07	0.635619
O35495	Cyclin-dependent kinase 14 OS=Mus musculus GN=Cdk14 PE=2 SV=2 - [CDK14_MOUSE]	nucleus; cytoplasm; cytosol; membrane	968949	1.53931e+06	0.62947
Q3UIU2	NADH dehydrogenase [ubiquinone] 1 beta subcomplex subunit 6 OS=Mus musculus GN=Ndufb6 PE=1 SV=3 - [NDUB6_MOUSE]	nucleus; mitochondrion; membrane	3.50552e+06	5.59136e+06	0.626952
F6SEU4	Ras/Rap GTPase-activating protein SynGAP OS=Mus musculus GN=Syngap1 PE=1 SV=2 - [SYGP1_MOUSE]	cytoplasm; membrane	7.25549e+06	1.20571e+07	0.601761
Q61102	ATP-binding cassette sub-family B member 7, mitochondrial OS=Mus musculus GN=Abcb7 PE=1 SV=3 - [ABCB7_MOUSE]	cytoplasm; mitochondrion; membrane	1.75402e+06	2.91985e+06	0.600722
P11404	Fatty acid-binding protein, heart OS=Mus musculus GN=Fabp3 PE=1 SV=5 - [FABPH_MOUSE]	cytoplasm; cytosol	1.42901e+07	2.4134e+07	0.592114
P63054	Purkinje cell protein 4 OS=Mus musculus GN=Pcp4 PE=3 SV=2 - [PCP4_MOUSE]	nucleus; cytoplasm; cytosol	3.24539e+07	5.4838e+07	0.591815
Q922Q9	Chitinase domain-containing protein 1 OS=Mus musculus GN=Chid1 PE=1 SV=1 - [CHID1_MOUSE]	extracellular; nucleus; vacuole; endosome; membrane	3.0026e+06	5.09074e+06	0.589815
P02088	Hemoglobin subunit beta-1 OS=Mus musculus GN=Hbb-b1 PE=1 SV=2 - [HBB1_MOUSE]		2.78189e+08	4.945e+08	0.562565
Q60864	Stress-induced-phosphoprotein 1 OS=Mus musculus GN=Stip1 PE=1 SV=1 - [STIP1_MOUSE]	nucleus; cytoplasm; cytosol	4.98018e+06	9.48098e+06	0.525281
Q9JME5	AP-3 complex subunit beta-2 OS=Mus musculus GN=Ap3b2 PE=1 SV=2 - [AP3B2_MOUSE]	nucleus; cytoplasm; Golgi; membrane	2.79167e+06	5.3678e+06	0.520078
P35279	Ras-related protein Rab-6A OS=Mus musculus GN=Rab6a PE=1 SV=4 - [RAB6A_MOUSE]	membrane; nucleus; cytoplasm; Golgi; cytosol	6.25926e+06	1.21849e+07	0.51369
P28663	Beta-soluble NSF attachment protein OS=Mus musculus GN=Napb PE=1 SV=2 - [SNAB_MOUSE]	membrane	5.26238e+07	1.03545e+08	0.508219
Q8CHC4	Synaptojanin-1 OS=Mus musculus GN=Synj1 PE=1 SV=3 - [SYNJ1_MOUSE]	cytoplasm	3.90673e+06	7.69548e+06	0.507665
P06837	Neuromodulin OS=Mus musculus GN=Gap43 PE=1 SV=1 - [NEUM_MOUSE]	nucleus; cytoplasm; cytosol; cytoskeleton; membrane	5.52112e+06	1.12218e+07	0.492002
P70392	Ras-specific guanine nucleotide-releasing factor 2 OS=Mus musculus GN=Rasgrf2 PE=1 SV=2 - [RGRF2_MOUSE]	cytoplasm; endoplasmic reticulum; membrane	4661663	9.87713e+06	0.471965
Q99J99	3-mercaptopyruvate sulfurtransferase OS=Mus musculus GN=Mpst PE=1 SV=3 - [THTM_MOUSE]	cytoplasm; mitochondrion; membrane; cytosol	4.82571e+06	1.03445e+07	0.466501
Q9D880	Mitochondrial import inner membrane translocase subunit TIM50 OS=Mus musculus GN=Timm50 PE=1 SV=1 - [TIM50_MOUSE]	mitochondrion; membrane	785797	1.74084e+06	0.45139
P08553	Neurofilament medium polypeptide OS=Mus musculus GN=Nefm PE=1 SV=4 - [NFM_MOUSE]	cytoplasm; cytoskeleton	1.78931e+06	4.90765e+06	0.364595
Q91WS0	CDGSH iron-sulfur domain-containing protein 1 OS=Mus musculus GN=Cisd1 PE=1 SV=1 - [CISD1_MOUSE]	mitochondrion; membrane	1.31372e+07	4.29616e+07	0.305789
Q920I9	WD repeat-containing protein 7 OS=Mus musculus GN=Wdr7 PE=1 SV=3 - [WDR7_MOUSE]	cytoplasm	1.13738e+07	3.76016e+07	0.302482
Q6ZWN5	40S ribosomal protein S9 OS=Mus musculus GN=Rps9 PE=1 SV=3 - [RS9_MOUSE]	nucleus; cytoplasm; ribosome; membrane	7.9315e+06	2.69947e+07	0.293817
Q9R1T4	Septin-6 OS=Mus musculus GN=Sept6 PE=1 SV=4 - [SEPT6_MOUSE]	chromosome; cytoplasm; cytoskeleton	4.44285e+06	1.68094e+07	0.264308
Q9WV92	Band 4.1-like protein 3 OS=Mus musculus GN=Epb41l3 PE=1 SV=1 - [E41L3_MOUSE]	cytoplasm; cytoskeleton; membrane	5.63286e+06	2.35445e+07	0.239243
Q9Z218	Dipeptidyl aminopeptidase-like protein 6 OS=Mus musculus GN=Dpp6 PE=1 SV=1 - [DPP6_MOUSE]	membrane; cell surface	711483	3.10305e+06	0.229286
P61027	Ras-related protein Rab-10 OS=Mus musculus GN=Rab10 PE=1 SV=1 - [RAB10_MOUSE]	nucleus; cytoplasm; endosome; endoplasmic reticulum; membrane; Golgi	2.64797e+06	1.21849e+07	0.217316
Q61644	Protein kinase C and casein kinase substrate in neurons protein 1 OS=Mus musculus GN=Pacsin1 PE=1 SV=1 - [PACN1_MOUSE]	cytoplasm; endosome; cytosol; membrane	1302062	9.23522e+06	0.140989
Q99104	Unconventional myosin-Va OS=Mus musculus GN=Myo5a PE=1 SV=2 - [MYO5A_MOUSE]	extracellular; cytoplasm; vacuole; endosome; endoplasmic reticulum; Golgi; cytosol; membrane	3.5186e+06	3.51807e+07	0.100015
E9Q401	Ryanodine receptor 2 OS=Mus musculus GN=Ryr2 PE=1 SV=1 - [RYR2_MOUSE]	cytoplasm; endoplasmic reticulum; cytosol; membrane	961794	5.70818e+07	0.0168494
P56382	ATP synthase subunit epsilon, mitochondrial OS=Mus musculus GN=Atp5e PE=1 SV=2 - [ATP5E_MOUSE]	mitochondrion; membrane	0	4.36258e+06	0
Q8R5C8	Zinc finger MYND domain-containing protein 11 OS=Mus musculus GN=Zmynd11 PE=1 SV=2 - [ZMY11_MOUSE]	nucleus; chromosome; cytoplasm	0	4.10002e+07	0
Q7M6Z4	Kinesin-like protein KIF27 OS=Mus musculus GN=Kif27 PE=1 SV=1 - [KIF27_MOUSE]	cytoplasm; cytoskeleton	0	3.87838e+07	0
P80313	T-complex protein 1 subunit eta OS=Mus musculus GN=Cct7 PE=1 SV=1 - [TCPH_MOUSE]	cytoplasm; mitochondrion	0	2.85266e+07	0
P62849	40S ribosomal protein S24 OS=Mus musculus GN=Rps24 PE=2 SV=1 - [RS24_MOUSE]	nucleus; cytoplasm; ribosome; membrane	0	1.82067e+07	0
P0C0S6	Histone H2A.Z OS=Mus musculus GN=H2afz PE=1 SV=2 - [H2AZ_MOUSE]	chromosome; nucleus	0	1.80429e+07	0
P47757	F-actin-capping protein subunit beta OS=Mus musculus GN=Capzb PE=1 SV=3 - [CAPZB_MOUSE]	cytoplasm; cytoskeleton; membrane	0	1.77365e+07	0
Q9CX86	Heterogeneous nuclear ribonucleoprotein A0 OS=Mus musculus GN=Hnrnpa0 PE=1 SV=1 - [ROA0_MOUSE]	nucleus	0	16785171	0
P31786	Acyl-CoA-binding protein OS=Mus musculus GN=Dbi PE=1 SV=2 - [ACBP_MOUSE]	nucleus; cytoplasm; mitochondrion; endoplasmic reticulum; Golgi; membrane	0	1.6692e+07	0
Q69ZF3	Non-lysosomal glucosylceramidase OS=Mus musculus GN=Gba2 PE=1 SV=2 - [GBA2_MOUSE]	membrane; endoplasmic reticulum; Golgi	0	1.42483e+07	0
Q9D172	ES1 protein homolog, mitochondrial OS=Mus musculus GN=D10Jhu81e PE=1 SV=1 - [ES1_MOUSE]	mitochondrion	0	13151325	0
Q9D1M4	Eukaryotic translation elongation factor 1 epsilon-1 OS=Mus musculus GN=Eef1e1 PE=2 SV=1 - [MCA3_MOUSE]	nucleus; cytoplasm	0	1.3021e+07	0
P70168	Importin subunit beta-1 OS=Mus musculus GN=Kpnb1 PE=1 SV=2 - [IMB1_MOUSE]	nucleus; cytoplasm; membrane	0	1.16995e+07	0
O09061	Proteasome subunit beta type-1 OS=Mus musculus GN=Psmb1 PE=1 SV=1 - [PSB1_MOUSE]	proteasome; nucleus; cytoplasm; cytosol	0	9.81702e+06	0
P43274	Histone H1.4 OS=Mus musculus GN=Hist1h1e PE=1 SV=2 - [H14_MOUSE]	chromosome; nucleus	0	8.91084e+06	0
P35762	CD81 antigen OS=Mus musculus GN=Cd81 PE=1 SV=2 - [CD81_MOUSE]	membrane	0	8.85029e+06	0
P47802	Metaxin-1 OS=Mus musculus GN=Mtx1 PE=1 SV=1 - [MTX1_MOUSE]	mitochondrion; membrane	0	8.35331e+06	0
Q60771	Claudin-11 OS=Mus musculus GN=Cldn11 PE=1 SV=1 - [CLD11_MOUSE]	membrane	0	7.20144e+06	0
P27671	Ras-specific guanine nucleotide-releasing factor 1 OS=Mus musculus GN=Rasgrf1 PE=1 SV=2 - [RGRF1_MOUSE]	cytoplasm; cytosol; membrane	0	6.96097e+06	0
Q05816	Fatty acid-binding protein, epidermal OS=Mus musculus GN=Fabp5 PE=1 SV=3 - [FABP5_MOUSE]	cytoplasm	0	6.11864e+06	0
Q8BP67	60S ribosomal protein L24 OS=Mus musculus GN=Rpl24 PE=1 SV=2 - [RL24_MOUSE]	cytoplasm; ribosome; membrane	0	6.02483e+06	0
P62748	Hippocalcin-like protein 1 OS=Mus musculus GN=Hpcal1 PE=2 SV=2 - [HPCL1_MOUSE]	membrane	0	5.89536e+06	0
Q61553	Fascin OS=Mus musculus GN=Fscn1 PE=1 SV=4 - [FSCN1_MOUSE]	cytoplasm; cytosol; cytoskeleton; membrane	0	5.70392e+06	0
Q02248	Catenin beta-1 OS=Mus musculus GN=Ctnnb1 PE=1 SV=1 - [CTNB1_MOUSE]	nucleus; cytoplasm; cytosol; cytoskeleton; membrane	0	5.57033e+06	0
Q9CXW2	28S ribosomal protein S22, mitochondrial OS=Mus musculus GN=Mrps22 PE=2 SV=1 - [RT22_MOUSE]	mitochondrion; ribosome	0	5.22764e+06	0
P28352	DNA-(apurinic or apyrimidinic site) lyase OS=Mus musculus GN=Apex1 PE=1 SV=2 - [APEX1_MOUSE]	nucleus; cytoplasm; mitochondrion; endoplasmic reticulum	0	5.19968e+06	0
P49722	Proteasome subunit alpha type-2 OS=Mus musculus GN=Psma2 PE=1 SV=3 - [PSA2_MOUSE]	proteasome; nucleus; cytoplasm; cytosol	0	5.18382e+06	0
Q3UH60	Disco-interacting protein 2 homolog B OS=Mus musculus GN=Dip2b PE=1 SV=1 - [DIP2B_MOUSE]	nucleus; cytoplasm; membrane	0	4.88847e+06	0
Q505D7	Optic atrophy 3 protein homolog OS=Mus musculus GN=Opa3 PE=1 SV=1 - [OPA3_MOUSE]	mitochondrion	0	4.80215e+06	0
Q9D7G0	Ribose-phosphate pyrophosphokinase 1 OS=Mus musculus GN=Prps1 PE=1 SV=4 - [PRPS1_MOUSE]		0	4.46722e+06	0
O35633	Vesicular inhibitory amino acid transporter OS=Mus musculus GN=Slc32a1 PE=1 SV=3 - [VIAAT_MOUSE]	membrane	0	4.43936e+06	0
Q9CPU0	Lactoylglutathione lyase OS=Mus musculus GN=Glo1 PE=1 SV=3 - [LGUL_MOUSE]		0	4.2512e+06	0
Q9CZB0	Succinate dehydrogenase cytochrome b560 subunit, mitochondrial OS=Mus musculus GN=Sdhc PE=2 SV=1 - [C560_MOUSE]	mitochondrion; membrane	0	3.836e+06	0
P11985	Tctex1 domain-containing protein 3 OS=Mus musculus GN=Tcte3 PE=1 SV=2 - [TC1D3_MOUSE]	cytoplasm; cytoskeleton; membrane	0	3.81435e+06	0
P62627	Dynein light chain roadblock-type 1 OS=Mus musculus GN=Dynlrb1 PE=1 SV=3 - [DLRB1_MOUSE]	cytoplasm; cytoskeleton; membrane	0	3.46392e+06	0
Q9WVK4	EH domain-containing protein 1 OS=Mus musculus GN=Ehd1 PE=1 SV=1 - [EHD1_MOUSE]	endosome; membrane	0	3.29987e+06	0
P54227	Stathmin OS=Mus musculus GN=Stmn1 PE=1 SV=2 - [STMN1_MOUSE]	cytoplasm; cytosol; cytoskeleton; membrane	0	3.24007e+06	0
P37804	Transgelin OS=Mus musculus GN=Tagln PE=1 SV=3 - [TAGL_MOUSE]	cytoplasm	0	3.13337e+06	0
O70340	Neuronal pentraxin-2 OS=Mus musculus GN=Nptx2 PE=2 SV=1 - [NPTX2_MOUSE]	extracellular	0	3.05763e+06	0
O08756	3-hydroxyacyl-CoA dehydrogenase type-2 OS=Mus musculus GN=Hsd17b10 PE=1 SV=4 - [HCD2_MOUSE]	mitochondrion; membrane; endoplasmic reticulum	0	2.86779e+06	0
Q91V92	ATP-citrate synthase OS=Mus musculus GN=Acly PE=1 SV=1 - [ACLY_MOUSE]	cytoplasm; mitochondrion; membrane	0	2.78548e+06	0
Q8QZS1	3-hydroxyisobutyryl-CoA hydrolase, mitochondrial OS=Mus musculus GN=Hibch PE=1 SV=1 - [HIBCH_MOUSE]	mitochondrion	0	2.65916e+06	0
Q8JZQ9	Eukaryotic translation initiation factor 3 subunit B OS=Mus musculus GN=Eif3b PE=1 SV=1 - [EIF3B_MOUSE]	cytoplasm	0	2.45371e+06	0
P61021	Ras-related protein Rab-5B OS=Mus musculus GN=Rab5b PE=1 SV=1 - [RAB5B_MOUSE]	nucleus; cytoplasm; endosome; membrane	0	2.38485e+06	0
Q9EQF6	Dihydropyrimidinase-related protein 5 OS=Mus musculus GN=Dpysl5 PE=1 SV=1 - [DPYL5_MOUSE]	cytoplasm	0	2.38418e+06	0
P50580	Proliferation-associated protein 2G4 OS=Mus musculus GN=Pa2g4 PE=1 SV=3 - [PA2G4_MOUSE]	nucleus; cytoplasm; membrane	0	2.17789e+06	0
P34884	Macrophage migration inhibitory factor OS=Mus musculus GN=Mif PE=1 SV=2 - [MIF_MOUSE]	extracellular; nucleus; cytoplasm; cell surface	0	2.06616e+06	0
Q8JZZ7	Adhesion G protein-coupled receptor L2 OS=Mus musculus GN=Adgrl2 PE=1 SV=3 - [AGRL2_MOUSE]	membrane	0	2.02545e+06	0
Q6PDL0	Cytoplasmic dynein 1 light intermediate chain 2 OS=Mus musculus GN=Dync1li2 PE=1 SV=2 - [DC1L2_MOUSE]	cytoplasm; cytoskeleton; membrane	0	2.01811e+06	0
P62331	ADP-ribosylation factor 6 OS=Mus musculus GN=Arf6 PE=1 SV=2 - [ARF6_MOUSE]	nucleus; cytoplasm; endosome; Golgi; membrane	0	1.94558e+06	0
Q9DBE8	Alpha-1,3/1,6-mannosyltransferase ALG2 OS=Mus musculus GN=Alg2 PE=2 SV=2 - [ALG2_MOUSE]	nucleus; cytoplasm; membrane	0	1.91399e+06	0
Q920E5	Farnesyl pyrophosphate synthase OS=Mus musculus GN=Fdps PE=1 SV=1 - [FPPS_MOUSE]	nucleus; cytoplasm; mitochondrion; organelle lumen	0	1.63437e+06	0
P57759	Endoplasmic reticulum resident protein 29 OS=Mus musculus GN=Erp29 PE=1 SV=2 - [ERP29_MOUSE]	endoplasmic reticulum; organelle lumen; cell surface; membrane	0	1.5867e+06	0
Q60817	Nascent polypeptide-associated complex subunit alpha OS=Mus musculus GN=Naca PE=1 SV=1 - [NACA_MOUSE]	nucleus; cytoplasm	0	1.58442e+06	0
O35239	Tyrosine-protein phosphatase non-receptor type 9 OS=Mus musculus GN=Ptpn9 PE=1 SV=2 - [PTN9_MOUSE]	cytoplasm	0	1.54555e+06	0
O70503	Very-long-chain 3-oxoacyl-CoA reductase OS=Mus musculus GN=Hsd17b12 PE=2 SV=1 - [DHB12_MOUSE]	endoplasmic reticulum; membrane	0	1.48856e+06	0
P11438	Lysosome-associated membrane glycoprotein 1 OS=Mus musculus GN=Lamp1 PE=1 SV=2 - [LAMP1_MOUSE]	cytoplasm; vacuole; membrane; endosome; cell surface	0	1.39115e+06	0
Q9JL62	Glycolipid transfer protein OS=Mus musculus GN=Gltp PE=2 SV=3 - [GLTP_MOUSE]	cytoplasm	0	1.31099e+06	0
Q5FWH7	Zinc transporter ZIP12 OS=Mus musculus GN=Slc39a12 PE=2 SV=1 - [S39AC_MOUSE]	membrane	0	1.27848e+06	0
Q1W617	Protein Shroom4 OS=Mus musculus GN=Shroom4 PE=1 SV=1 - [SHRM4_MOUSE]	nucleus; cytoplasm; cytoskeleton; membrane	0	1.24888e+06	0
Q8R010	Aminoacyl tRNA synthase complex-interacting multifunctional protein 2 OS=Mus musculus GN=Aimp2 PE=1 SV=2 - [AIMP2_MOUSE]	nucleus; cytoplasm; cytosol; membrane	0	1.20495e+06	0
Q5SYD0	Unconventional myosin-Id OS=Mus musculus GN=Myo1d PE=1 SV=1 - [MYO1D_MOUSE]	endosome; endoplasmic reticulum; membrane	0	1.16115e+06	0
Q80XI3	Eukaryotic translation initiation factor 4 gamma 3 OS=Mus musculus GN=Eif4g3 PE=1 SV=2 - [IF4G3_MOUSE]		0	1.15054e+06	0
Q8BG51	Mitochondrial Rho GTPase 1 OS=Mus musculus GN=Rhot1 PE=2 SV=1 - [MIRO1_MOUSE]	mitochondrion; membrane	0	1.11242e+06	0
Q9D6J6	NADH dehydrogenase [ubiquinone] flavoprotein 2, mitochondrial OS=Mus musculus GN=Ndufv2 PE=1 SV=2 - [NDUV2_MOUSE]	mitochondrion; membrane	0	994897	0
Q9R1P1	Proteasome subunit beta type-3 OS=Mus musculus GN=Psmb3 PE=1 SV=1 - [PSB3_MOUSE]	proteasome; nucleus; cytoplasm; mitochondrion; Golgi; cytosol; cytoskeleton	0	785439	0
Q99KN9	Clathrin interactor 1 OS=Mus musculus GN=Clint1 PE=1 SV=2 - [EPN4_MOUSE]	cytoplasm; Golgi; membrane	0	534504	0
P18653	Ribosomal protein S6 kinase alpha-1 OS=Mus musculus GN=Rps6ka1 PE=1 SV=1 - [KS6A1_MOUSE]	nucleus; cytoplasm	0	185475	0
Q9QYS2	Metabotropic glutamate receptor 3 OS=Mus musculus GN=Grm3 PE=2 SV=1 - [GRM3_MOUSE]	membrane	0	158686	0
